# Supplementary material for: Identification of the rhizospheric microbe and metabolites that led by the continuous cropping of ramie (Boehmeria nivea L. Gaud)
Source: Sci Rep. 2020 Nov 23;10:20408. doi: 10.1038/s41598-020-77475-3 (PMC7683709; doi:10.1038/s41598-020-77475-3)
Supplement: Supplementary file 5 — Supplementary Table S2. [file 41598_2020_77475_MOESM5_ESM.xlsx]

## Sheet: Table S2-new
Identification of the rhizospheric microbe and metabolites that led by the continuous cropping of ramie (Boehmeria nivea L. Gaud)
Yanzhou Wang1, Siyuan Zhu1, *, Touming Liu1, Bing Guo1, Fu Li1 and Xuehua Bai1
1Institute of bast fiber crops, Chinese Academy of Agricultural Sciences, Changsha Hunan 410205, P.R. China.
Corresponding authors:
* Corresponding author: Pro.Siyuan Zhu
Email: zhusiyuan@caas.cn
Co-authors:
Yanzhou Wang: wyzhcf@163.com
Touming Liu: liutouming@gmail.com
Bing Guo: guobing@caas.cn
Fu Li: lifu7045@qq.com
Xuehua Bai: 18235707017@163.com
Table S2 Microbe abundance in all samples
ClusterID	Sample_CT1	Sample_CT2	Sample_CT3	Sample_RT1	Sample_RT2	Sample_RT3	taxonomy
Cluster_100027	23	14	12	5	8	5	k__Bacteria;p__Actinobacteria;c__Actinobacteria;o__Corynebacteriales;f__Nocardiaceae;g__Rhodococcus;s__Rhodococcus_jostii
Cluster_100032	32	15	24	9	18	7	k__Bacteria;p__Proteobacteria;c__Betaproteobacteria;o__no_rank_order;f__no_rank_family;g__no_rank_genus;s__Betaproteobacteria_bacterium_SG8_39
Cluster_100033	36	24	33	16	14	26	k__Bacteria;p__Proteobacteria;c__Betaproteobacteria;o__no_rank_order;f__no_rank_family;g__no_rank_genus;s__Betaproteobacteria_bacterium_SCGC_AG-212-J23
Cluster_100039	33	29	13	8	28	13	k__Bacteria;p__Acidobacteria;c__no_rank_class;o__no_rank_order;f__no_rank_family;g__no_rank_genus;s__Acidobacteria_bacterium_DSM_100886
Cluster_100040	35	33	10	2	19	6	k__Bacteria;p__Verrucomicrobia;c__Verrucomicrobiae;o__Verrucomicrobiales;f__Verrucomicrobia_subdivision_3;g__Pedosphaera;s__Pedosphaera_parvula
Cluster_100041	31	15	19	17	18	14	k__Bacteria;p__Proteobacteria;c__Alphaproteobacteria;o__Rhizobiales;f__Rhodobiaceae;g__Parvibaculum;s__Parvibaculum_lavamentivorans
Cluster_100044	36	31	12	21	23	13	k__Bacteria;p__Proteobacteria;c__Gammaproteobacteria;o__Nevskiales;f__Sinobacteraceae;g__Steroidobacter;s__Steroidobacter_denitrificans
Cluster_100054	25	16	10	11	11	11	k__Bacteria;p__Actinobacteria;c__Thermoleophilia;o__Solirubrobacterales;f__Conexibacteraceae;g__Conexibacter;s__Conexibacter_woesei
Cluster_100058	25	18	18	16	24	19	k__Bacteria;p__Actinobacteria;c__Actinobacteria;o__Kineosporiales;f__Kineosporiaceae;g__Angustibacter;s__Angustibacter_sp._Root456
Cluster_100061	34	11	17	20	23	19	k__Bacteria;p__Proteobacteria;c__Betaproteobacteria;o__no_rank_order;f__no_rank_family;g__no_rank_genus;s__Betaproteobacteria_bacterium_SCGC_AG-212-J23
Cluster_100065	28	20	18	9	13	12	k__Bacteria;p__Proteobacteria;c__Betaproteobacteria;o__no_rank_order;f__no_rank_family;g__no_rank_genus;s__Betaproteobacteria_bacterium_SCGC_AG-212-J23
Cluster_100067	34	58	23	47	27	25	k__Bacteria;p__Proteobacteria;c__Alphaproteobacteria;o__Rhodospirillales;f__Rhodospirillaceae;g__Azospirillum;s__Azospirillum_brasilense
Cluster_100069	32	34	23	13	4	7	k__Bacteria;p__Proteobacteria;c__Alphaproteobacteria;o__no_rank_order;f__no_rank_family;g__no_rank_genus;s__alpha_proteobacterium_BAL199
Cluster_10014	91	55	45	30	43	18	k__Archaea;p__Candidatus_Bathyarchaeota;c__no_rank_class;o__no_rank_order;f__no_rank_family;g__no_rank_genus;s__Candidatus_Bathyarchaeota_archaeon_B26-2
Cluster_10015	117	132	78	37	89	36	k__Bacteria;p__candidate_division_NC10;c__no_rank_class;o__no_rank_order;f__no_rank_family;g__no_rank_genus;s__candidate_division_NC10_bacterium_CSP1-5
Cluster_100186	22	32	27	14	17	8	k__Bacteria;p__Proteobacteria;c__Deltaproteobacteria;o__Myxococcales;f__Polyangiaceae;g__Sorangium;s__Sorangium_cellulosum
Cluster_100193	11	20	26	20	15	9	k__Bacteria;p__Proteobacteria;c__Betaproteobacteria;o__no_rank_order;f__no_rank_family;g__no_rank_genus;s__Betaproteobacteria_bacterium_SG8_39
Cluster_100195	12	27	5	7	19	10	k__Bacteria;p__Acidobacteria;c__Blastocatellia;o__no_rank_order;f__no_rank_family;g__Pyrinomonas;s__Pyrinomonas_methylaliphatogenes
Cluster_100201	47	38	41	32	32	43	k__Bacteria;p__Proteobacteria;c__Betaproteobacteria;o__Rhodocyclales;f__Rhodocyclaceae;g__Azovibrio;s__Azovibrio_restrictus
Cluster_100204	5	36	9	13	13	2	k__Bacteria;p__candidate_division_NC10;c__no_rank_class;o__no_rank_order;f__no_rank_family;g__Candidatus_Methylomirabilis;s__Candidatus_Methylomirabilis_oxyfera
Cluster_100205	19	31	48	15	17	21	k__Bacteria;p__Acidobacteria;c__Blastocatellia;o__no_rank_order;f__no_rank_family;g__Pyrinomonas;s__Pyrinomonas_methylaliphatogenes
Cluster_100207	68	44	14	21	18	17	k__Bacteria;p__Proteobacteria;c__Betaproteobacteria;o__no_rank_order;f__no_rank_family;g__no_rank_genus;s__Betaproteobacteria_bacterium_SCGC_AG-212-J23
Cluster_100208	55	58	53	38	50	41	k__Bacteria;p__Proteobacteria;c__Alphaproteobacteria;o__Rhizobiales;f__Rhizobiaceae;g__Rhizobium;s__Rhizobium_sp._CF142
Cluster_100213	17	32	26	21	18	13	k__Archaea;p__Euryarchaeota;c__Thermoplasmata;o__Thermoplasmatales;f__no_rank_family;g__no_rank_genus;s__Thermoplasmatales_archaeon_SM1-50
Cluster_100214	16	21	12	4	16	7	k__Bacteria;p__Gemmatimonadetes;c__Gemmatimonadetes;o__Gemmatimonadales;f__Gemmatimonadaceae;g__Gemmatimonas;s__Gemmatimonas_aurantiaca
Cluster_100215	24	54	7	24	37	23	k__Bacteria;p__Proteobacteria;c__Alphaproteobacteria;o__Rhizobiales;f__no_rank_family;g__no_rank_genus;s__Rhizobiales_bacterium_YIM_77505
Cluster_100216	29	31	17	17	10	7	k__Bacteria;p__Proteobacteria;c__Gammaproteobacteria;o__Nevskiales;f__Sinobacteraceae;g__Steroidobacter;s__Steroidobacter_denitrificans
Cluster_100218	16	44	17	9	23	13	k__Bacteria;p__Planctomycetes;c__Planctomycetia;o__Planctomycetales;f__Planctomycetaceae;g__Gimesia;s__Gimesia_maris
Cluster_100219	66	50	56	71	58	59	k__Bacteria;p__Proteobacteria;c__Alphaproteobacteria;o__Rhizobiales;f__Phyllobacteriaceae;g__Mesorhizobium;s__Mesorhizobium_sp._F7
Cluster_100222	23	30	7	8	28	8	k__Bacteria;p__Proteobacteria;c__Alphaproteobacteria;o__Rhizobiales;f__Bradyrhizobiaceae;g__Afipia;s__Afipia_sp._P52-10
Cluster_100224	19	37	21	25	15	21	k__Bacteria;p__Acidobacteria;c__Solibacteres;o__Solibacterales;f__Solibacteraceae;g__Candidatus_Solibacter;s__Candidatus_Solibacter_usitatus
Cluster_100226	15	25	5	2	13	7	k__Bacteria;p__Proteobacteria;c__Betaproteobacteria;o__Burkholderiales;f__Burkholderiaceae;g__Cupriavidus;s__Cupriavidus_basilensis
Cluster_100232	34	42	48	31	21	21	k__Bacteria;p__Proteobacteria;c__Alphaproteobacteria;o__Rhizobiales;f__Bradyrhizobiaceae;g__Bradyrhizobium;s__Bradyrhizobium_retamae
Cluster_100233	40	32	38	36	35	18	k__Bacteria;p__Planctomycetes;c__Planctomycetia;o__Planctomycetales;f__Planctomycetaceae;g__Gemmata;s__Gemmata_obscuriglobus
Cluster_100237	47	46	60	40	41	22	k__noRank;p__no_rank_phylum;c__no_rank_class;o__no_rank_order;f__no_rank_family;g__no_rank_genus;s__uncultured_marine_microorganism_HF4000_009L19
Cluster_100238	2	32	15	26	11	8	k__Bacteria;p__Proteobacteria;c__Betaproteobacteria;o__no_rank_order;f__no_rank_family;g__Candidatus_Accumulibacter;s__Candidatus_Accumulibacter_sp._BA-93
Cluster_100243	44	46	26	23	56	24	k__Bacteria;p__Proteobacteria;c__Alphaproteobacteria;o__Sphingomonadales;f__Sphingomonadaceae;g__Sphingomonas;s__Sphingomonas_changbaiensis
Cluster_100245	22	52	7	7	11	0	k__Bacteria;p__Proteobacteria;c__Betaproteobacteria;o__Burkholderiales;f__Burkholderiaceae;g__Paraburkholderia;s__Paraburkholderia_phenoliruptrix
Cluster_100247	17	32	0	5	12	4	k__Bacteria;p__Chloroflexi;c__no_rank_class;o__no_rank_order;f__no_rank_family;g__Kouleothrix;s__Kouleothrix_aurantiaca
Cluster_100249	21	29	27	33	32	14	k__Bacteria;p__Proteobacteria;c__Alphaproteobacteria;o__Rhizobiales;f__Bradyrhizobiaceae;g__Rhodopseudomonas;s__Rhodopseudomonas_palustris
Cluster_10030	128	95	149	78	124	94	k__Bacteria;p__Proteobacteria;c__Betaproteobacteria;o__no_rank_order;f__no_rank_family;g__no_rank_genus;s__Betaproteobacteria_bacterium_SG8_39
Cluster_10031	23	63	24	22	31	21	k__Bacteria;p__Proteobacteria;c__Deltaproteobacteria;o__Myxococcales;f__Myxococcaceae;g__Myxococcus;s__Myxococcus_hansupus
Cluster_10042	50	58	69	29	37	43	k__Bacteria;p__Proteobacteria;c__Betaproteobacteria;o__no_rank_order;f__no_rank_family;g__no_rank_genus;s__Betaproteobacteria_bacterium_SCGC_AG-212-J23
Cluster_100430	203	184	231	166	212	119	k__Bacteria;p__Proteobacteria;c__Betaproteobacteria;o__Burkholderiales;f__Burkholderiaceae;g__Burkholderia;s__Burkholderia_sp._BDU18
Cluster_100432	10	24	31	24	15	14	k__Bacteria;p__Proteobacteria;c__Betaproteobacteria;o__no_rank_order;f__no_rank_family;g__no_rank_genus;s__Betaproteobacteria_bacterium_SCGC_AG-212-J23
Cluster_10044	9	26	94	8	8	16	k__Bacteria;p__Proteobacteria;c__Alphaproteobacteria;o__Rhizobiales;f__Methylobacteriaceae;g__Microvirga;s__Microvirga_sp._JC119
Cluster_100442	32	37	33	23	24	10	k__Bacteria;p__Gemmatimonadetes;c__Gemmatimonadetes;o__Gemmatimonadales;f__Gemmatimonadaceae;g__Gemmatimonas;s__Gemmatimonas_sp._SG8_28
Cluster_100444	69	46	56	110	88	49	k__Bacteria;p__Proteobacteria;c__Deltaproteobacteria;o__Myxococcales;f__Polyangiaceae;g__Sorangium;s__Sorangium_cellulosum
Cluster_100445	21	11	28	10	35	21	k__Bacteria;p__Proteobacteria;c__Betaproteobacteria;o__no_rank_order;f__no_rank_family;g__no_rank_genus;s__Betaproteobacteria_bacterium_SCGC_AG-212-J23
Cluster_100447	0	5	28	15	8	5	k__Bacteria;p__Proteobacteria;c__Gammaproteobacteria;o__Nevskiales;f__Sinobacteraceae;g__Steroidobacter;s__Steroidobacter_denitrificans
Cluster_100451	22	40	47	36	24	21	k__Bacteria;p__Proteobacteria;c__Betaproteobacteria;o__no_rank_order;f__no_rank_family;g__no_rank_genus;s__Betaproteobacteria_bacterium_SCGC_AG-212-J23
Cluster_100453	29	26	49	17	41	16	k__Bacteria;p__Proteobacteria;c__Betaproteobacteria;o__no_rank_order;f__no_rank_family;g__no_rank_genus;s__Betaproteobacteria_bacterium_SCGC_AG-212-J23
Cluster_100456	2	0	36	0	4	0	k__Bacteria;p__Proteobacteria;c__Betaproteobacteria;o__no_rank_order;f__no_rank_family;g__no_rank_genus;s__Betaproteobacteria_bacterium_SCGC_AG-212-J23
Cluster_100457	50	37	40	32	23	16	k__Bacteria;p__Gemmatimonadetes;c__Gemmatimonadetes;o__Gemmatimonadales;f__Gemmatimonadaceae;g__Gemmatimonas;s__Gemmatimonas_sp._SG8_23
Cluster_100459	35	35	47	35	59	38	k__Bacteria;p__Acidobacteria;c__no_rank_class;o__no_rank_order;f__no_rank_family;g__no_rank_genus;s__Acidobacteria_bacterium_DSM_100886
Cluster_100463	25	33	52	35	41	29	k__Bacteria;p__Proteobacteria;c__Betaproteobacteria;o__Burkholderiales;f__no_rank_family;g__Methylibium;s__no_rank_species
Cluster_100465	12	33	35	21	45	15	k__Bacteria;p__Proteobacteria;c__Gammaproteobacteria;o__Nevskiales;f__Sinobacteraceae;g__Steroidobacter;s__Steroidobacter_denitrificans
Cluster_100474	18	5	33	16	23	12	k__Bacteria;p__Proteobacteria;c__Gammaproteobacteria;o__Nevskiales;f__Sinobacteraceae;g__Steroidobacter;s__Steroidobacter_denitrificans
Cluster_100476	19	15	29	7	6	8	k__Bacteria;p__Actinobacteria;c__Actinobacteria;o__Streptomycetales;f__Streptomycetaceae;g__Kitasatospora;s__Kitasatospora_mediocidica
Cluster_100478	34	22	43	28	46	29	k__Bacteria;p__Gemmatimonadetes;c__Gemmatimonadetes;o__Gemmatimonadales;f__Gemmatimonadaceae;g__Gemmatimonas;s__Gemmatimonas_sp._SG8_23
Cluster_100479	38	22	29	46	40	23	k__Bacteria;p__Planctomycetes;c__Phycisphaerae;o__Phycisphaerales;f__Phycisphaeraceae;g__Phycisphaera;s__Phycisphaera_mikurensis
Cluster_100481	16	20	68	49	39	29	k__Bacteria;p__Proteobacteria;c__Gammaproteobacteria;o__Chromatiales;f__Ectothiorhodospiraceae;g__Thioalkalivibrio;s__Thioalkalivibrio_sp._ALJ16
Cluster_100483	27	15	37	11	11	15	k__Bacteria;p__Proteobacteria;c__Alphaproteobacteria;o__Rhizobiales;f__Xanthobacteraceae;g__Pseudolabrys;s__Pseudolabrys_sp._Root1462
Cluster_100485	32	7	23	29	28	38	k__Bacteria;p__Actinobacteria;c__Actinobacteria;o__Micromonosporales;f__Micromonosporaceae;g__Catelliglobosispora;s__Catelliglobosispora_koreensis
Cluster_100487	52	59	100	33	50	38	k__Bacteria;p__Actinobacteria;c__Actinobacteria;o__Streptomycetales;f__Streptomycetaceae;g__Streptomyces;s__Streptomyces_scabiei
Cluster_100601	10	22	30	23	6	21	k__Bacteria;p__Proteobacteria;c__Betaproteobacteria;o__no_rank_order;f__no_rank_family;g__no_rank_genus;s__Betaproteobacteria_bacterium_SG8_39
Cluster_100604	59	38	41	80	59	33	k__Bacteria;p__Proteobacteria;c__Gammaproteobacteria;o__no_rank_order;f__no_rank_family;g__no_rank_genus;s__Gammaproteobacteria_bacterium_SG8_47
Cluster_100607	48	27	43	29	28	18	k__Bacteria;p__Proteobacteria;c__Betaproteobacteria;o__no_rank_order;f__no_rank_family;g__no_rank_genus;s__Betaproteobacteria_bacterium_SCGC_AG-212-J23
Cluster_100610	32	42	27	11	26	14	k__Bacteria;p__Proteobacteria;c__Betaproteobacteria;o__no_rank_order;f__no_rank_family;g__no_rank_genus;s__Betaproteobacteria_bacterium_SG8_41
Cluster_100611	1	7	40	4	8	28	k__Bacteria;p__Proteobacteria;c__Betaproteobacteria;o__no_rank_order;f__no_rank_family;g__no_rank_genus;s__Betaproteobacteria_bacterium_SG8_41
Cluster_100616	20	25	53	33	51	19	k__Bacteria;p__Proteobacteria;c__Gammaproteobacteria;o__Chromatiales;f__Ectothiorhodospiraceae;g__Thioalkalivibrio;s__Thioalkalivibrio_sulfidiphilus
Cluster_10062	30	13	120	7	20	54	k__Bacteria;p__Proteobacteria;c__Betaproteobacteria;o__no_rank_order;f__no_rank_family;g__no_rank_genus;s__Betaproteobacteria_bacterium_SG8_41
Cluster_100621	37	61	88	124	70	58	k__Bacteria;p__Proteobacteria;c__Alphaproteobacteria;o__Rhodospirillales;f__Rhodospirillaceae;g__Dongia;s__Dongia_sp._URHE0060
Cluster_100622	19	24	44	44	31	36	k__Bacteria;p__Proteobacteria;c__Gammaproteobacteria;o__Chromatiales;f__Ectothiorhodospiraceae;g__Halorhodospira;s__Halorhodospira_halophila
Cluster_100628	24	28	37	34	23	17	k__Bacteria;p__Cyanobacteria;c__no_rank_class;o__Chroococcales;f__no_rank_family;g__Cyanothece;s__Cyanothece_sp._PCC_7822
Cluster_100631	22	27	37	42	42	34	k__Bacteria;p__Proteobacteria;c__Deltaproteobacteria;o__Myxococcales;f__Kofleriaceae;g__Haliangium;s__Haliangium_ochraceum
Cluster_100634	53	28	56	82	85	68	k__Bacteria;p__Proteobacteria;c__Alphaproteobacteria;o__Sphingomonadales;f__Sphingomonadaceae;g__Sphingomonas;s__Sphingomonas_sp._Leaf357
Cluster_100635	22	13	38	18	13	15	k__Bacteria;p__Chlorobi;c__Chlorobia;o__Chlorobiales;f__Chlorobiaceae;g__Chlorobium;s__Chlorobium_limicola
Cluster_100638	18	18	31	32	27	15	k__Bacteria;p__Proteobacteria;c__Alphaproteobacteria;o__Sphingomonadales;f__Sphingomonadaceae;g__Sphingomonas;s__Sphingomonas_sp._Root1294
Cluster_100640	12	4	32	6	4	9	k__Bacteria;p__Proteobacteria;c__Deltaproteobacteria;o__Syntrophobacterales;f__Syntrophorhabdaceae;g__Syntrophorhabdus;s__Syntrophorhabdus_aromaticivorans
Cluster_100641	53	46	50	34	41	23	k__Bacteria;p__Verrucomicrobia;c__Opitutae;o__Opitutales;f__Opitutaceae;g__no_rank_genus;s__Opitutaceae_bacterium_TAV1
Cluster_100642	23	26	53	18	19	26	k__Bacteria;p__Proteobacteria;c__Gammaproteobacteria;o__Nevskiales;f__Sinobacteraceae;g__Steroidobacter;s__Steroidobacter_denitrificans
Cluster_100646	6	6	46	7	9	13	k__Bacteria;p__Proteobacteria;c__Gammaproteobacteria;o__Xanthomonadales;f__Xanthomonadaceae;g__Lysobacter;s__Lysobacter_sp._Root494
Cluster_100650	11	21	29	29	22	26	k__Bacteria;p__Nitrospirae;c__Nitrospira;o__Nitrospirales;f__Nitrospiraceae;g__Nitrospira;s__Candidatus_Nitrospira_inopinata
Cluster_100651	23	5	20	7	4	8	k__Bacteria;p__Nitrospirae;c__Nitrospira;o__Nitrospirales;f__Nitrospiraceae;g__Nitrospira;s__Nitrospira_sp._SCGC_AG-212-E16
Cluster_100652	0	0	27	0	0	0	k__Bacteria;p__Proteobacteria;c__Betaproteobacteria;o__no_rank_order;f__no_rank_family;g__no_rank_genus;s__Betaproteobacteria_bacterium_SCGC_AG-212-J23
Cluster_100653	24	20	23	11	11	16	k__Bacteria;p__Proteobacteria;c__Gammaproteobacteria;o__Xanthomonadales;f__Xanthomonadaceae;g__Arenimonas;s__Arenimonas_metalli
Cluster_100655	24	21	50	39	35	33	k__Bacteria;p__Proteobacteria;c__Betaproteobacteria;o__no_rank_order;f__no_rank_family;g__no_rank_genus;s__Betaproteobacteria_bacterium_SCGC_AG-212-J23
Cluster_100656	29	25	36	23	18	18	k__Bacteria;p__Proteobacteria;c__Betaproteobacteria;o__no_rank_order;f__no_rank_family;g__no_rank_genus;s__Betaproteobacteria_bacterium_SG8_39
Cluster_100660	15	33	43	19	58	33	k__Bacteria;p__Proteobacteria;c__Alphaproteobacteria;o__Rhizobiales;f__Methylocystaceae;g__Methylocystis;s__Methylocystis_parvus
Cluster_100663	16	22	30	13	25	16	k__Bacteria;p__Firmicutes;c__Clostridia;o__Clostridiales;f__Peptococcaceae;g__Desulfotomaculum;s__Desulfotomaculum_kuznetsovii
Cluster_100664	34	32	29	47	51	17	k__Bacteria;p__Proteobacteria;c__Alphaproteobacteria;o__Kiloniellales;f__Kiloniellaceae;g__Kiloniella;s__Kiloniella_laminariae
Cluster_100666	33	28	61	34	48	24	k__Bacteria;p__no_rank_phylum;c__no_rank_class;o__no_rank_order;f__no_rank_family;g__no_rank_genus;s__uncultured_bacterium
Cluster_100667	28	32	29	17	15	14	k__Bacteria;p__Proteobacteria;c__Betaproteobacteria;o__Burkholderiales;f__Comamonadaceae;g__Xenophilus;s__Xenophilus_azovorans
Cluster_100669	28	26	33	8	16	19	k__Bacteria;p__Proteobacteria;c__Gammaproteobacteria;o__Cellvibrionales;f__Halieaceae;g__Pseudohaliea;s__Pseudohaliea_rubra
Cluster_100671	2	2	23	0	1	1	k__Bacteria;p__Acidobacteria;c__Acidobacteriia;o__Acidobacteriales;f__Acidobacteriaceae;g__no_rank_genus;s__Acidobacteriaceae_bacterium_KBS_96
Cluster_100672	25	53	44	23	29	26	k__Bacteria;p__Proteobacteria;c__Gammaproteobacteria;o__Nevskiales;f__Sinobacteraceae;g__Steroidobacter;s__Steroidobacter_denitrificans
Cluster_100677	1	1	44	0	1	0	k__Bacteria;p__Nitrospirae;c__Nitrospira;o__Nitrospirales;f__Nitrospiraceae;g__Nitrospira;s__Nitrospira_moscoviensis
Cluster_100680	20	23	47	29	43	36	k__Bacteria;p__Proteobacteria;c__Betaproteobacteria;o__no_rank_order;f__no_rank_family;g__no_rank_genus;s__Betaproteobacteria_bacterium_SG8_41
Cluster_10084	328	326	372	287	349	241	k__Bacteria;p__Proteobacteria;c__Betaproteobacteria;o__Burkholderiales;f__Comamonadaceae;g__Limnohabitans;s__Limnohabitans_sp._63ED37-2
Cluster_10085	124	99	136	194	219	141	k__Bacteria;p__Actinobacteria;c__Actinobacteria;o__Streptomycetales;f__Streptomycetaceae;g__Streptomyces;s__Streptomyces_ossamyceticus
Cluster_10088	155	173	215	125	173	109	k__Bacteria;p__Proteobacteria;c__Deltaproteobacteria;o__Desulfobacterales;f__Desulfobulbaceae;g__no_rank_genus;s__Desulfobulbaceae_bacterium_BRH_c16a
Cluster_100888	44	5	29	36	32	30	k__Bacteria;p__Proteobacteria;c__Alphaproteobacteria;o__Rhizobiales;f__Methylobacteriaceae;g__Methylobacterium;s__Methylobacterium_sp._Leaf93
Cluster_10089	39	75	56	52	103	57	k__Bacteria;p__Proteobacteria;c__Alphaproteobacteria;o__Rhodobacterales;f__Hyphomonadaceae;g__Euryhalocaulis;s__Euryhalocaulis_caribicus
Cluster_100896	3	6	5	30	11	4	k__Bacteria;p__Proteobacteria;c__Alphaproteobacteria;o__Rhodospirillales;f__Rhodospirillaceae;g__Skermanella;s__Skermanella_aerolata
Cluster_100897	16	25	9	26	32	23	k__Bacteria;p__Proteobacteria;c__Gammaproteobacteria;o__no_rank_order;f__no_rank_family;g__no_rank_genus;s__Gammaproteobacteria_bacterium_SG8_30
Cluster_1009	427	366	195	245	261	170	k__Bacteria;p__Proteobacteria;c__Alphaproteobacteria;o__Rhizobiales;f__Methylobacteriaceae;g__Microvirga;s__Microvirga_sp._BSC39
Cluster_100900	57	60	73	69	58	45	k__Bacteria;p__Proteobacteria;c__Deltaproteobacteria;o__Desulfovibrionales;f__Desulfovibrionaceae;g__Desulfovibrio;s__Desulfovibrio_alkalitolerans
Cluster_100903	7	25	11	32	19	6	k__Bacteria;p__Nitrospirae;c__Nitrospira;o__Nitrospirales;f__Nitrospiraceae;g__Nitrospira;s__Nitrospira_moscoviensis
Cluster_100905	5	24	12	23	20	22	k__Bacteria;p__Gemmatimonadetes;c__Gemmatimonadetes;o__Gemmatimonadales;f__Gemmatimonadaceae;g__Gemmatimonas;s__Gemmatimonas_sp._SG8_28
Cluster_10091	53	23	39	86	83	71	k__Bacteria;p__Gemmatimonadetes;c__Gemmatimonadetes;o__Gemmatimonadales;f__Gemmatimonadaceae;g__Gemmatimonas;s__Gemmatimonas_sp._SM23_52
Cluster_100920	25	30	16	33	29	17	k__Bacteria;p__Proteobacteria;c__Deltaproteobacteria;o__Myxococcales;f__Anaeromyxobacteraceae;g__Anaeromyxobacter;s__Anaeromyxobacter_sp._Fw109-5
Cluster_100922	73	52	68	57	68	52	k__Bacteria;p__Gemmatimonadetes;c__Gemmatimonadetes;o__Gemmatimonadales;f__Gemmatimonadaceae;g__Gemmatimonas;s__Gemmatimonas_phototrophica
Cluster_100923	39	48	9	29	26	23	k__Bacteria;p__Cyanobacteria;c__no_rank_class;o__Nostocales;f__Nostocaceae;g__Nostoc;s__Nostoc_punctiforme
Cluster_100928	32	30	30	38	20	9	k__Bacteria;p__Proteobacteria;c__Gammaproteobacteria;o__Nevskiales;f__Sinobacteraceae;g__Steroidobacter;s__Steroidobacter_denitrificans
Cluster_100931	45	47	43	46	40	19	k__Bacteria;p__Proteobacteria;c__Alphaproteobacteria;o__Rhizobiales;f__Bradyrhizobiaceae;g__Nitrobacter;s__Nitrobacter_hamburgensis
Cluster_100933	55	54	53	71	61	39	k__Bacteria;p__Proteobacteria;c__Alphaproteobacteria;o__Rhizobiales;f__Xanthobacteraceae;g__Xanthobacter;s__Xanthobacter_sp._91
Cluster_100934	29	19	44	28	17	32	k__Bacteria;p__Proteobacteria;c__Alphaproteobacteria;o__Rhodospirillales;f__Rhodospirillaceae;g__Inquilinus;s__Inquilinus_limosus
Cluster_100939	208	236	122	131	184	120	k__Bacteria;p__Acidobacteria;c__no_rank_class;o__no_rank_order;f__no_rank_family;g__no_rank_genus;s__Acidobacteria_bacterium_DSM_100886
Cluster_100941	81	68	66	99	117	75	k__Bacteria;p__Proteobacteria;c__Gammaproteobacteria;o__no_rank_order;f__no_rank_family;g__no_rank_genus;s__Gammaproteobacteria_bacterium_SG8_31
Cluster_100942	248	241	113	112	151	88	k__Bacteria;p__Nitrospirae;c__Nitrospira;o__Nitrospirales;f__Nitrospiraceae;g__Nitrospira;s__Nitrospira_moscoviensis
Cluster_100947	39	37	28	40	61	37	k__Bacteria;p__Proteobacteria;c__Gammaproteobacteria;o__Chromatiales;f__Chromatiaceae;g__Thiohalocapsa;s__uncultured_Thiohalocapsa_sp._PB-PSB1
Cluster_100949	29	34	46	25	38	29	k__Bacteria;p__Nitrospirae;c__Nitrospira;o__no_rank_order;f__no_rank_family;g__no_rank_genus;s__Nitrospira_bacterium_SG8_3
Cluster_100951	53	39	42	110	75	55	k__Bacteria;p__Actinobacteria;c__Actinobacteria;o__Streptomycetales;f__Streptomycetaceae;g__Streptacidiphilus;s__Streptacidiphilus_oryzae
Cluster_100955	28	19	25	22	27	30	k__Bacteria;p__Proteobacteria;c__Alphaproteobacteria;o__Rhodospirillales;f__Acetobacteraceae;g__Acidiphilium;s__Acidiphilium_sp._JA12-A1
Cluster_100958	18	41	36	46	53	41	k__Bacteria;p__Proteobacteria;c__Gammaproteobacteria;o__no_rank_order;f__no_rank_family;g__no_rank_genus;s__Gammaproteobacteria_bacterium_SG8_31
Cluster_100959	15	8	22	10	34	14	k__Bacteria;p__Proteobacteria;c__Alphaproteobacteria;o__Rhizobiales;f__Methylobacteriaceae;g__Methylobacterium;s__Methylobacterium_sp._Leaf104
Cluster_100964	43	44	56	55	57	38	k__Bacteria;p__Proteobacteria;c__Gammaproteobacteria;o__Cellvibrionales;f__Porticoccaceae;g__Porticoccus;s__Porticoccus_hydrocarbonoclasticus
Cluster_100965	19	14	15	20	35	16	k__Bacteria;p__Proteobacteria;c__Gammaproteobacteria;o__Nevskiales;f__Sinobacteraceae;g__Steroidobacter;s__Steroidobacter_denitrificans
Cluster_100966	39	16	21	50	55	39	k__Bacteria;p__Proteobacteria;c__Alphaproteobacteria;o__Rhodospirillales;f__Rhodospirillaceae;g__Rhodovibrio;s__Rhodovibrio_salinarum
Cluster_100967	35	27	31	32	73	34	k__Bacteria;p__Proteobacteria;c__Alphaproteobacteria;o__no_rank_order;f__no_rank_family;g__no_rank_genus;s__alpha_proteobacterium_BAL199
Cluster_100969	31	25	22	14	19	14	k__Bacteria;p__Actinobacteria;c__Actinobacteria;o__Corynebacteriales;f__Nocardiaceae;g__Rhodococcus;s__Rhodococcus_jostii
Cluster_100971	93	123	101	85	101	90	k__Bacteria;p__Nitrospirae;c__Nitrospira;o__Nitrospirales;f__Nitrospiraceae;g__Nitrospira;s__Nitrospira_moscoviensis
Cluster_10117	142	100	134	230	167	154	k__Bacteria;p__Proteobacteria;c__Betaproteobacteria;o__no_rank_order;f__no_rank_family;g__no_rank_genus;s__Betaproteobacteria_bacterium_SCGC_AG-212-J23
Cluster_10118	141	91	104	211	209	139	k__Bacteria;p__Proteobacteria;c__Betaproteobacteria;o__no_rank_order;f__no_rank_family;g__no_rank_genus;s__Betaproteobacteria_bacterium_SG8_39
Cluster_101182	94	49	14	33	36	29	k__Bacteria;p__Proteobacteria;c__Betaproteobacteria;o__no_rank_order;f__no_rank_family;g__no_rank_genus;s__Betaproteobacteria_bacterium_SCGC_AG-212-J23
Cluster_101185	45	106	97	251	47	41	k__Bacteria;p__Proteobacteria;c__Gammaproteobacteria;o__Cellvibrionales;f__Spongiibacteraceae;g__Dasania;s__Dasania_marina
Cluster_101187	26	45	22	27	63	34	k__Bacteria;p__Proteobacteria;c__Betaproteobacteria;o__Burkholderiales;f__Oxalobacteraceae;g__Janthinobacterium;s__Janthinobacterium_agaricidamnosum
Cluster_101188	16	20	27	13	32	17	k__Bacteria;p__Proteobacteria;c__Alphaproteobacteria;o__no_rank_order;f__no_rank_family;g__no_rank_genus;s__alpha_proteobacterium_AAP38
Cluster_10119	102	95	63	38	51	37	k__Bacteria;p__Proteobacteria;c__Betaproteobacteria;o__no_rank_order;f__no_rank_family;g__no_rank_genus;s__Betaproteobacteria_bacterium_SG8_39
Cluster_101192	56	52	57	84	70	84	k__Bacteria;p__Proteobacteria;c__Betaproteobacteria;o__no_rank_order;f__no_rank_family;g__no_rank_genus;s__Betaproteobacteria_bacterium_SCGC_AG-212-J23
Cluster_101196	13	14	37	22	25	39	k__Bacteria;p__Planctomycetes;c__Planctomycetia;o__Candidatus_Brocadiales;f__Candidatus_Brocadiaceae;g__Candidatus_Scalindua;s__Candidatus_Scalindua_brodae
Cluster_10120	115	96	64	37	40	50	k__Bacteria;p__Acidobacteria;c__Acidobacteriia;o__Acidobacteriales;f__Acidobacteriaceae;g__Edaphobacter;s__Edaphobacter_aggregans
Cluster_101201	26	25	20	12	37	40	k__Bacteria;p__Proteobacteria;c__Alphaproteobacteria;o__Rhizobiales;f__Bradyrhizobiaceae;g__Bradyrhizobium;s__Bradyrhizobium_sp._LTSPM299
Cluster_101203	35	19	33	10	43	20	k__Bacteria;p__Proteobacteria;c__Gammaproteobacteria;o__Oceanospirillales;f__Hahellaceae;g__Hahella;s__Hahella_chejuensis
Cluster_101204	51	40	64	77	72	46	k__Bacteria;p__Proteobacteria;c__Betaproteobacteria;o__no_rank_order;f__no_rank_family;g__no_rank_genus;s__Betaproteobacteria_bacterium_SCGC_AG-212-J23
Cluster_101205	31	20	16	24	42	27	k__Bacteria;p__Nitrospirae;c__Nitrospira;o__Nitrospirales;f__Nitrospiraceae;g__Nitrospira;s__Nitrospira_moscoviensis
Cluster_101207	5	13	16	7	25	2	k__Bacteria;p__Proteobacteria;c__Alphaproteobacteria;o__Rhodospirillales;f__Rhodospirillaceae;g__Dongia;s__Dongia_sp._URHE0060
Cluster_101209	6	6	4	45	33	19	k__Bacteria;p__Nitrospirae;c__Nitrospira;o__Nitrospirales;f__Nitrospiraceae;g__Nitrospira;s__Nitrospira_moscoviensis
Cluster_101210	12	30	9	14	51	20	k__Bacteria;p__Nitrospirae;c__Nitrospira;o__Nitrospirales;f__Nitrospiraceae;g__Nitrospira;s__Nitrospira_sp._SCGC_AG-212-E16
Cluster_101211	19	32	27	39	39	12	k__Bacteria;p__Gemmatimonadetes;c__Gemmatimonadetes;o__Gemmatimonadales;f__Gemmatimonadaceae;g__Gemmatirosa;s__Gemmatirosa_kalamazoonesis
Cluster_101212	11	9	3	18	36	9	k__Bacteria;p__Proteobacteria;c__Betaproteobacteria;o__Gallionellales;f__Gallionellaceae;g__Gallionella;s__Gallionella_sp._ShG14-8
Cluster_101218	84	100	89	70	91	54	k__Bacteria;p__Proteobacteria;c__Betaproteobacteria;o__Burkholderiales;f__Burkholderiaceae;g__Burkholderia;s__Burkholderia_pseudomallei
Cluster_10122	94	78	37	37	98	77	k__Bacteria;p__Proteobacteria;c__Betaproteobacteria;o__no_rank_order;f__no_rank_family;g__no_rank_genus;s__Betaproteobacteria_bacterium_SCGC_AG-212-J23
Cluster_101220	12	28	19	22	32	24	k__Bacteria;p__Proteobacteria;c__Betaproteobacteria;o__Burkholderiales;f__Comamonadaceae;g__Variovorax;s__Variovorax_paradoxus
Cluster_101228	16	17	20	33	34	9	k__Bacteria;p__Nitrospirae;c__Nitrospira;o__Nitrospirales;f__Nitrospiraceae;g__Nitrospira;s__Candidatus_Nitrospira_nitrificans
Cluster_101229	0	0	0	0	41	0	k__Bacteria;p__Proteobacteria;c__Alphaproteobacteria;o__Rhizobiales;f__Xanthobacteraceae;g__Xanthobacter;s__Xanthobacter_sp._91
Cluster_10123	232	187	214	260	261	185	k__Bacteria;p__Gemmatimonadetes;c__Gemmatimonadetes;o__Gemmatimonadales;f__Gemmatimonadaceae;g__Gemmatirosa;s__Gemmatirosa_kalamazoonesis
Cluster_101230	88	75	58	62	75	65	k__Bacteria;p__Proteobacteria;c__Betaproteobacteria;o__Burkholderiales;f__Burkholderiaceae;g__Burkholderia;s__Burkholderia_sp._2002721687
Cluster_101233	34	47	46	38	53	30	k__Bacteria;p__Proteobacteria;c__Alphaproteobacteria;o__Rhizobiales;f__Bradyrhizobiaceae;g__Bradyrhizobium;s__Bradyrhizobium_japonicum
Cluster_101234	24	14	12	49	35	24	k__Bacteria;p__Proteobacteria;c__Betaproteobacteria;o__Rhodocyclales;f__Rhodocyclaceae;g__Azospira;s__Azospira_oryzae
Cluster_101236	186	148	97	86	117	58	k__Bacteria;p__Nitrospirae;c__Nitrospira;o__Nitrospirales;f__Nitrospiraceae;g__Nitrospira;s__Nitrospira_moscoviensis
Cluster_101237	224	206	125	131	153	78	k__Bacteria;p__Proteobacteria;c__Gammaproteobacteria;o__Cellvibrionales;f__Cellvibrionaceae;g__Marinimicrobium;s__Marinimicrobium_sp._LS-A18
Cluster_101238	276	283	123	127	185	117	k__Bacteria;p__Nitrospirae;c__Nitrospira;o__Nitrospirales;f__Nitrospiraceae;g__Nitrospira;s__Candidatus_Nitrospira_nitrosa
Cluster_10124	145	123	144	100	123	105	k__Bacteria;p__Proteobacteria;c__Betaproteobacteria;o__no_rank_order;f__no_rank_family;g__no_rank_genus;s__Betaproteobacteria_bacterium_SCGC_AG-212-J23
Cluster_101243	20	16	21	31	31	39	k__Bacteria;p__Proteobacteria;c__Alphaproteobacteria;o__Caulobacterales;f__Caulobacteraceae;g__Phenylobacterium;s__Phenylobacterium_zucineum
Cluster_101245	128	72	157	69	80	93	k__Bacteria;p__Proteobacteria;c__Deltaproteobacteria;o__Desulfuromonadales;f__Desulfuromonadaceae;g__Desulfuromonas;s__Desulfuromonas_sp._TF
Cluster_101247	42	39	40	32	41	37	k__Bacteria;p__Gemmatimonadetes;c__Gemmatimonadetes;o__Gemmatimonadales;f__Gemmatimonadaceae;g__Gemmatirosa;s__Gemmatirosa_kalamazoonesis
Cluster_101250	45	49	52	81	95	69	k__Bacteria;p__Proteobacteria;c__Gammaproteobacteria;o__Cellvibrionales;f__Halieaceae;g__no_rank_genus;s__marine_gamma_proteobacterium_HTCC2148
Cluster_101251	21	14	25	12	25	30	k__Bacteria;p__Proteobacteria;c__Betaproteobacteria;o__no_rank_order;f__no_rank_family;g__no_rank_genus;s__Betaproteobacteria_bacterium_SG8_39
Cluster_101253	72	109	77	74	109	68	k__Bacteria;p__Nitrospirae;c__Nitrospira;o__Nitrospirales;f__Nitrospiraceae;g__Nitrospira;s__Candidatus_Nitrospira_nitrosa
Cluster_101256	45	47	55	25	36	44	k__Bacteria;p__Proteobacteria;c__Alphaproteobacteria;o__Sphingomonadales;f__Sphingomonadaceae;g__Sphingobium;s__Sphingobium_sp._SYK-6
Cluster_101257	46	54	75	77	66	70	k__Bacteria;p__Proteobacteria;c__Betaproteobacteria;o__no_rank_order;f__no_rank_family;g__no_rank_genus;s__Betaproteobacteria_bacterium_SCGC_AG-212-J23
Cluster_101259	68	80	43	44	52	62	k__Bacteria;p__Proteobacteria;c__Alphaproteobacteria;o__Rhizobiales;f__Hyphomicrobiaceae;g__Rhodoplanes;s__Rhodoplanes_sp._Z2-YC6860
Cluster_101261	31	17	37	22	9	31	k__Bacteria;p__Nitrospirae;c__Nitrospira;o__Nitrospirales;f__Nitrospiraceae;g__Nitrospira;s__Nitrospira_moscoviensis
Cluster_101262	6	6	30	7	4	35	k__Bacteria;p__Proteobacteria;c__Betaproteobacteria;o__no_rank_order;f__no_rank_family;g__no_rank_genus;s__Betaproteobacteria_bacterium_SCGC_AG-212-J23
Cluster_101265	16	8	39	12	18	28	k__Bacteria;p__Nitrospirae;c__Nitrospira;o__Nitrospirales;f__Nitrospiraceae;g__Nitrospira;s__Candidatus_Nitrospira_inopinata
Cluster_101266	32	24	13	8	28	28	k__Bacteria;p__Nitrospirae;c__Nitrospira;o__Nitrospirales;f__Nitrospiraceae;g__Nitrospira;s__Nitrospira_moscoviensis
Cluster_101269	30	29	19	25	27	38	k__Bacteria;p__Chlorobi;c__no_rank_class;o__no_rank_order;f__no_rank_family;g__no_rank_genus;s__Chlorobi_bacterium_OLB5
Cluster_101270	21	40	29	16	30	25	k__Bacteria;p__Actinobacteria;c__Actinobacteria;o__Micrococcales;f__Intrasporangiaceae;g__Ornithinimicrobium;s__Ornithinimicrobium_pekingense
Cluster_101271	12	26	15	18	25	32	k__Bacteria;p__Proteobacteria;c__Betaproteobacteria;o__Burkholderiales;f__Burkholderiaceae;g__Cupriavidus;s__Cupriavidus_sp._HPC(L)
Cluster_101272	28	28	31	30	32	44	k__Bacteria;p__Proteobacteria;c__Betaproteobacteria;o__Burkholderiales;f__Burkholderiaceae;g__Ralstonia;s__Ralstonia_solanacearum
Cluster_101274	18	19	12	32	25	37	k__Bacteria;p__Proteobacteria;c__Betaproteobacteria;o__Neisseriales;f__Chromobacteriaceae;g__Chromobacterium;s__Chromobacterium_sp._LK11
Cluster_101275	31	37	42	41	44	59	k__Bacteria;p__Proteobacteria;c__Alphaproteobacteria;o__Rhizobiales;f__Bradyrhizobiaceae;g__Bradyrhizobium;s__Bradyrhizobium_manausense
Cluster_101281	17	14	19	6	24	30	k__Bacteria;p__Nitrospirae;c__Nitrospira;o__Nitrospirales;f__Nitrospiraceae;g__Nitrospira;s__Nitrospira_moscoviensis
Cluster_101285	83	99	88	112	121	64	k__Bacteria;p__Nitrospirae;c__Nitrospira;o__Nitrospirales;f__Nitrospiraceae;g__Nitrospira;s__Candidatus_Nitrospira_inopinata
Cluster_101286	9	10	83	6	5	35	k__Bacteria;p__Acidobacteria;c__no_rank_class;o__no_rank_order;f__no_rank_family;g__no_rank_genus;s__Acidobacteria_bacterium_DSM_100886
Cluster_101288	69	59	54	99	97	67	k__Bacteria;p__Proteobacteria;c__Deltaproteobacteria;o__Myxococcales;f__Polyangiaceae;g__Sorangium;s__Sorangium_cellulosum
Cluster_101289	7	32	24	8	9	31	k__Bacteria;p__Proteobacteria;c__Gammaproteobacteria;o__Xanthomonadales;f__Rhodanobacteraceae;g__Rhodanobacter;s__Rhodanobacter_spathiphylli
Cluster_10131	85	63	99	54	64	49	k__Bacteria;p__Proteobacteria;c__Betaproteobacteria;o__no_rank_order;f__no_rank_family;g__no_rank_genus;s__Betaproteobacteria_bacterium_SCGC_AG-212-J23
Cluster_10132	76	56	41	41	41	24	k__Bacteria;p__Bacteroidetes;c__Cytophagia;o__Cytophagales;f__Cytophagaceae;g__Spirosoma;s__Spirosoma_spitsbergense
Cluster_10133	191	167	157	90	99	66	k__Bacteria;p__Proteobacteria;c__Alphaproteobacteria;o__Rhizobiales;f__Aurantimonadaceae;g__Aureimonas;s__Aureimonas_sp._Leaf454
Cluster_101508	34	21	7	12	15	3	k__Bacteria;p__Proteobacteria;c__Betaproteobacteria;o__Rhodocyclales;f__Rhodocyclaceae;g__Thauera;s__Thauera_sp._SWB20
Cluster_101509	26	16	10	11	15	6	k__Bacteria;p__Proteobacteria;c__Betaproteobacteria;o__no_rank_order;f__no_rank_family;g__no_rank_genus;s__Betaproteobacteria_bacterium_SCGC_AG-212-J23
Cluster_101516	27	8	11	20	15	18	k__Bacteria;p__Acidobacteria;c__Acidobacteriia;o__Acidobacteriales;f__Acidobacteriaceae;g__Acidobacterium;s__Acidobacterium_sp._PMMR2
Cluster_101519	20	4	16	3	6	29	k__Bacteria;p__Proteobacteria;c__Deltaproteobacteria;o__Myxococcales;f__Polyangiaceae;g__Sorangium;s__Sorangium_cellulosum
Cluster_101520	22	11	3	2	4	9	k__Bacteria;p__Proteobacteria;c__Alphaproteobacteria;o__Rhodospirillales;f__Rhodospirillaceae;g__Azospirillum;s__Azospirillum_halopraeferens
Cluster_101522	29	23	5	9	14	8	k__Bacteria;p__Planctomycetes;c__Planctomycetia;o__Planctomycetales;f__Planctomycetaceae;g__Rhodopirellula;s__Rhodopirellula_sallentina
Cluster_101524	27	27	14	6	17	37	k__Bacteria;p__Bacteroidetes;c__Flavobacteriia;o__Flavobacteriales;f__Flavobacteriaceae;g__Flavobacterium;s__Flavobacterium_sp._Root935
Cluster_101526	34	31	11	9	27	8	k__Bacteria;p__Proteobacteria;c__Alphaproteobacteria;o__Rhodospirillales;f__no_rank_family;g__no_rank_genus;s__Rhodospirillales_bacterium_URHD0088
Cluster_101528	24	15	18	26	23	33	k__Bacteria;p__Proteobacteria;c__Betaproteobacteria;o__no_rank_order;f__no_rank_family;g__no_rank_genus;s__Betaproteobacteria_bacterium_SCGC_AG-212-J23
Cluster_101529	35	35	27	44	49	20	k__Bacteria;p__Proteobacteria;c__Betaproteobacteria;o__no_rank_order;f__no_rank_family;g__no_rank_genus;s__Betaproteobacteria_bacterium_SCGC_AG-212-J23
Cluster_101531	27	22	6	14	8	13	k__Bacteria;p__Proteobacteria;c__Deltaproteobacteria;o__Myxococcales;f__Cystobacteraceae;g__Cystobacter;s__Cystobacter_fuscus
Cluster_101534	25	22	25	18	26	12	k__Bacteria;p__Actinobacteria;c__Actinobacteria;o__Corynebacteriales;f__Nocardiaceae;g__Nocardia;s__Nocardia_sp._BMG111209
Cluster_101536	34	30	5	6	9	2	k__Bacteria;p__Verrucomicrobia;c__Spartobacteria;o__Chthoniobacterales;f__Chthoniobacteraceae;g__Chthoniobacter;s__Chthoniobacter_flavus
Cluster_101545	36	19	50	21	8	31	k__Bacteria;p__Proteobacteria;c__Alphaproteobacteria;o__Sphingomonadales;f__Sphingomonadaceae;g__Sphingomonas;s__Sphingomonas_wittichii
Cluster_101548	32	21	27	23	22	12	k__Bacteria;p__no_rank_phylum;c__no_rank_class;o__no_rank_order;f__no_rank_family;g__no_rank_genus;s__uncultured_bacterium_70
Cluster_101549	50	45	21	56	74	22	k__Bacteria;p__Proteobacteria;c__Alphaproteobacteria;o__Rhodospirillales;f__Rhodospirillaceae;g__Azospirillum;s__Azospirillum_brasilense
Cluster_101553	32	34	33	33	38	46	k__Bacteria;p__Nitrospirae;c__Nitrospira;o__Nitrospirales;f__Nitrospiraceae;g__Nitrospira;s__Candidatus_Nitrospira_inopinata
Cluster_101556	15	19	8	18	33	28	k__Bacteria;p__Proteobacteria;c__Betaproteobacteria;o__no_rank_order;f__no_rank_family;g__no_rank_genus;s__Betaproteobacteria_bacterium_SCGC_AG-212-J23
Cluster_101557	45	42	24	28	44	28	k__Bacteria;p__Acidobacteria;c__no_rank_class;o__no_rank_order;f__no_rank_family;g__no_rank_genus;s__Acidobacteria_bacterium_DSM_100886
Cluster_101558	40	21	21	26	34	10	k__Bacteria;p__Verrucomicrobia;c__Verrucomicrobiae;o__Verrucomicrobiales;f__Rubritaleaceae;g__Rubritalea;s__Rubritalea_marina
Cluster_101563	30	30	12	5	10	7	k__Bacteria;p__Proteobacteria;c__Alphaproteobacteria;o__Rhodobacterales;f__Rhodobacteraceae;g__Labrenzia;s__Labrenzia_aggregata
Cluster_101567	29	7	15	16	17	10	k__Bacteria;p__Proteobacteria;c__Alphaproteobacteria;o__Rhizobiales;f__Rhizobiaceae;g__Rhizobium;s__Rhizobium_leguminosarum
Cluster_101569	34	11	12	13	12	13	k__Bacteria;p__Proteobacteria;c__Betaproteobacteria;o__no_rank_order;f__no_rank_family;g__no_rank_genus;s__Betaproteobacteria_bacterium_SCGC_AG-212-J23
Cluster_10162	0	0	71	0	0	0	k__Bacteria;p__Proteobacteria;c__Betaproteobacteria;o__no_rank_order;f__no_rank_family;g__no_rank_genus;s__Betaproteobacteria_bacterium_SG8_39
Cluster_10166	42	41	90	30	32	31	k__Bacteria;p__Proteobacteria;c__Betaproteobacteria;o__Burkholderiales;f__no_rank_family;g__Rhizobacter;s__Rhizobacter_sp._Root404
Cluster_101724	149	130	116	95	137	87	k__Bacteria;p__Proteobacteria;c__Alphaproteobacteria;o__Rhodobacterales;f__Rhodobacteraceae;g__Ruegeria;s__Ruegeria_sp._ZGT118
Cluster_101725	32	35	14	21	12	9	k__Bacteria;p__Proteobacteria;c__Alphaproteobacteria;o__Rhodobacterales;f__Hyphomonadaceae;g__Robiginitomaculum;s__Robiginitomaculum_antarcticum
Cluster_101727	7	23	17	16	10	6	k__Bacteria;p__Proteobacteria;c__Deltaproteobacteria;o__Myxococcales;f__Polyangiaceae;g__Chondromyces;s__Chondromyces_crocatus
Cluster_101729	25	43	17	22	29	16	k__Bacteria;p__Proteobacteria;c__Betaproteobacteria;o__no_rank_order;f__no_rank_family;g__no_rank_genus;s__Betaproteobacteria_bacterium_SG8_40
Cluster_10173	0	0	194	0	0	0	k__Bacteria;p__Gemmatimonadetes;c__Gemmatimonadetes;o__Gemmatimonadales;f__Gemmatimonadaceae;g__Gemmatimonas;s__Gemmatimonas_phototrophica
Cluster_101730	29	45	38	33	63	35	k__Bacteria;p__Proteobacteria;c__Alphaproteobacteria;o__Rhodospirillales;f__Rhodospirillaceae;g__Dongia;s__Dongia_sp._URHE0060
Cluster_101732	86	105	90	52	43	40	k__Bacteria;p__Proteobacteria;c__Betaproteobacteria;o__no_rank_order;f__no_rank_family;g__no_rank_genus;s__Betaproteobacteria_bacterium_SCGC_AG-212-J23
Cluster_10174	25	21	60	31	5	24	k__Bacteria;p__Proteobacteria;c__Betaproteobacteria;o__no_rank_order;f__no_rank_family;g__no_rank_genus;s__Betaproteobacteria_bacterium_SCGC_AG-212-J23
Cluster_101743	28	47	46	32	36	18	k__Bacteria;p__Verrucomicrobia;c__Verrucomicrobiae;o__Verrucomicrobiales;f__Verrucomicrobia_subdivision_3;g__Pedosphaera;s__Pedosphaera_parvula
Cluster_101746	45	39	45	55	38	34	k__Bacteria;p__Proteobacteria;c__Betaproteobacteria;o__no_rank_order;f__no_rank_family;g__no_rank_genus;s__Betaproteobacteria_bacterium_SCGC_AG-212-J23
Cluster_101748	85	79	99	133	132	75	k__Bacteria;p__Acidobacteria;c__Blastocatellia;o__no_rank_order;f__no_rank_family;g__Pyrinomonas;s__Pyrinomonas_methylaliphatogenes
Cluster_10175	55	45	65	69	21	58	k__Bacteria;p__Gemmatimonadetes;c__Gemmatimonadetes;o__Gemmatimonadales;f__Gemmatimonadaceae;g__Gemmatimonas;s__Gemmatimonas_sp._SM23_52
Cluster_101750	95	91	61	40	63	38	k__Bacteria;p__Cyanobacteria;c__no_rank_class;o__Chroococcales;f__no_rank_family;g__Cyanothece;s__Cyanothece_sp._PCC_7822
Cluster_101763	23	39	23	15	25	8	k__Bacteria;p__Acidobacteria;c__Acidobacteriia;o__Acidobacteriales;f__Acidobacteriaceae;g__no_rank_genus;s__Acidobacteriaceae_bacterium_KBS_96
Cluster_101765	5	37	11	18	11	8	k__Bacteria;p__Proteobacteria;c__Alphaproteobacteria;o__Rhizobiales;f__Phyllobacteriaceae;g__Mesorhizobium;s__Mesorhizobium_sp._Root102
Cluster_101766	28	39	12	6	32	13	k__Bacteria;p__Proteobacteria;c__Betaproteobacteria;o__no_rank_order;f__no_rank_family;g__no_rank_genus;s__Betaproteobacteria_bacterium_SCGC_AG-212-J23
Cluster_10177	10	11	83	4	4	21	k__Bacteria;p__Planctomycetes;c__no_rank_class;o__no_rank_order;f__no_rank_family;g__no_rank_genus;s__Planctomycetes_bacterium_SM23_65
Cluster_101770	16	19	42	11	21	16	k__Bacteria;p__no_rank_phylum;c__no_rank_class;o__no_rank_order;f__no_rank_family;g__Thermobaculum;s__Thermobaculum_terrenum
Cluster_101774	45	45	48	34	37	26	k__Bacteria;p__Proteobacteria;c__Betaproteobacteria;o__Burkholderiales;f__Comamonadaceae;g__Variovorax;s__Variovorax_paradoxus
Cluster_101776	39	73	24	15	27	32	k__Bacteria;p__Bacteroidetes;c__Cytophagia;o__Cytophagales;f__Cyclobacteriaceae;g__Algoriphagus;s__Algoriphagus_sp._M8-2
Cluster_101779	27	21	44	22	20	30	k__Bacteria;p__Proteobacteria;c__Betaproteobacteria;o__Sulfuricellales;f__Sulfuricellaceae;g__Sulfuricella;s__Sulfuricella_sp._T08
Cluster_101781	22	24	27	7	11	14	k__Bacteria;p__Actinobacteria;c__Actinobacteria;o__Corynebacteriales;f__Mycobacteriaceae;g__Mycobacterium;s__Mycobacterium_tuberculosis
Cluster_101783	8	25	7	3	6	7	k__Bacteria;p__Proteobacteria;c__Betaproteobacteria;o__no_rank_order;f__no_rank_family;g__no_rank_genus;s__Betaproteobacteria_bacterium_SCGC_AG-212-J23
Cluster_101790	9	23	6	8	17	27	k__Virus;p__no_rank_phylum;c__no_rank_class;o__no_rank_order;f__no_rank_family;g__no_rank_genus;s__uncultured_marine_virus
Cluster_101796	45	56	56	25	66	30	k__Bacteria;p__Proteobacteria;c__Betaproteobacteria;o__Burkholderiales;f__Burkholderiaceae;g__Paraburkholderia;s__Paraburkholderia_nodosa
Cluster_1019	36	39	214	22	32	46	k__Bacteria;p__Proteobacteria;c__Gammaproteobacteria;o__no_rank_order;f__no_rank_family;g__no_rank_genus;s__endosymbiont_of_unidentified_scaly_snail_isolate_Monju
Cluster_10191	525	521	312	274	315	211	k__Bacteria;p__Proteobacteria;c__Alphaproteobacteria;o__Rhizobiales;f__Xanthobacteraceae;g__Xanthobacter;s__Xanthobacter_sp._91
Cluster_101982	26	30	2	5	6	2	k__Bacteria;p__Proteobacteria;c__Alphaproteobacteria;o__Rhizobiales;f__no_rank_family;g__no_rank_genus;s__Rhizobiales_bacterium_YIM_77505
Cluster_101984	20	34	6	17	16	13	k__Bacteria;p__Proteobacteria;c__Alphaproteobacteria;o__no_rank_order;f__no_rank_family;g__no_rank_genus;s__alpha_proteobacterium_BAL199
Cluster_101985	7	30	10	2	8	6	k__Bacteria;p__Acidobacteria;c__Blastocatellia;o__no_rank_order;f__no_rank_family;g__Pyrinomonas;s__Pyrinomonas_methylaliphatogenes
Cluster_101987	12	38	26	32	23	27	k__Bacteria;p__Proteobacteria;c__Gammaproteobacteria;o__Chromatiales;f__Halothiobacillaceae;g__Halothiobacillus;s__Halothiobacillus_neapolitanus
Cluster_101995	44	49	40	48	52	36	k__Bacteria;p__Proteobacteria;c__Betaproteobacteria;o__no_rank_order;f__no_rank_family;g__no_rank_genus;s__Betaproteobacteria_bacterium_SG8_39
Cluster_1020	197	146	249	128	140	116	k__Bacteria;p__Proteobacteria;c__Alphaproteobacteria;o__Caulobacterales;f__Caulobacteraceae;g__Caulobacter;s__Caulobacter_sp._Root487D2Y
Cluster_102000	25	35	29	24	19	38	k__Bacteria;p__Proteobacteria;c__Gammaproteobacteria;o__Nevskiales;f__Sinobacteraceae;g__Steroidobacter;s__Steroidobacter_denitrificans
Cluster_102002	27	41	8	3	25	10	k__Bacteria;p__Firmicutes;c__Bacilli;o__Bacillales;f__Paenibacillaceae;g__Paenibacillus;s__Paenibacillus_alvei
Cluster_102003	22	27	27	18	15	8	k__Bacteria;p__Acidobacteria;c__no_rank_class;o__no_rank_order;f__no_rank_family;g__no_rank_genus;s__Acidobacteria_bacterium_DSM_100886
Cluster_102010	56	37	51	64	88	60	k__Bacteria;p__Proteobacteria;c__Betaproteobacteria;o__no_rank_order;f__no_rank_family;g__no_rank_genus;s__Betaproteobacteria_bacterium_SCGC_AG-212-J23
Cluster_102013	300	232	174	157	193	137	k__Bacteria;p__Proteobacteria;c__Betaproteobacteria;o__no_rank_order;f__no_rank_family;g__no_rank_genus;s__Betaproteobacteria_bacterium_SG8_39
Cluster_10206	47	18	20	43	54	57	k__Bacteria;p__Actinobacteria;c__Actinobacteria;o__Streptomycetales;f__Streptomycetaceae;g__Streptomyces;s__Streptomyces_sp._NRRL_F-6131
Cluster_10207	43	17	38	67	87	87	k__Bacteria;p__Proteobacteria;c__Betaproteobacteria;o__Burkholderiales;f__no_rank_family;g__Rhizobacter;s__Rhizobacter_sp._Root404
Cluster_10208	52	52	66	33	65	68	k__Bacteria;p__Proteobacteria;c__Gammaproteobacteria;o__Chromatiales;f__Chromatiaceae;g__Lamprocystis;s__Lamprocystis_purpurea
Cluster_10210	0	0	0	0	0	115	k__Bacteria;p__Cyanobacteria;c__no_rank_class;o__Oscillatoriales;f__no_rank_family;g__Phormidium;s__Phormidium_willei
Cluster_10212	475	421	276	239	333	203	k__Bacteria;p__Firmicutes;c__no_rank_class;o__no_rank_order;f__no_rank_family;g__no_rank_genus;s__Firmicutes_bacterium_CAG:475
Cluster_10213	151	115	126	206	206	171	k__Bacteria;p__Proteobacteria;c__Gammaproteobacteria;o__Nevskiales;f__Sinobacteraceae;g__Nevskia;s__Nevskia_soli
Cluster_102133	29	35	44	31	49	16	k__Bacteria;p__Chloroflexi;c__Anaerolineae;o__no_rank_order;f__no_rank_family;g__no_rank_genus;s__Anaerolineae_bacterium_SG8_19
Cluster_102137	13	6	52	4	10	46	k__Bacteria;p__Actinobacteria;c__Rubrobacteria;o__Rubrobacterales;f__Rubrobacteraceae;g__Rubrobacter;s__Rubrobacter_xylanophilus
Cluster_102144	189	149	89	83	129	73	k__Bacteria;p__Planctomycetes;c__Planctomycetia;o__Planctomycetales;f__Planctomycetaceae;g__Zavarzinella;s__Zavarzinella_formosa
Cluster_102145	36	25	40	30	31	26	k__Bacteria;p__Nitrospirae;c__Nitrospira;o__Nitrospirales;f__Nitrospiraceae;g__Nitrospira;s__Candidatus_Nitrospira_nitrosa
Cluster_102150	27	40	35	14	42	26	k__Bacteria;p__Verrucomicrobia;c__Verrucomicrobiae;o__Verrucomicrobiales;f__Verrucomicrobia_subdivision_3;g__Pedosphaera;s__Pedosphaera_parvula
Cluster_102152	33	17	35	14	9	17	k__Bacteria;p__Proteobacteria;c__Betaproteobacteria;o__Burkholderiales;f__Burkholderiaceae;g__Cupriavidus;s__Cupriavidus_sp._SHE
Cluster_102154	42	34	43	36	44	29	k__Bacteria;p__Proteobacteria;c__Betaproteobacteria;o__no_rank_order;f__no_rank_family;g__no_rank_genus;s__Betaproteobacteria_bacterium_SCGC_AG-212-J23
Cluster_102155	26	3	31	18	30	18	k__Bacteria;p__Cyanobacteria;c__Gloeobacteria;o__Gloeobacterales;f__no_rank_family;g__Gloeobacter;s__Gloeobacter_kilaueensis
Cluster_102158	21	10	35	23	12	12	k__Archaea;p__Thaumarchaeota;c__Nitrososphaeria;o__Nitrososphaerales;f__Nitrososphaeraceae;g__Nitrososphaera;s__Candidatus_Nitrososphaera_gargensis
Cluster_102160	28	16	46	39	38	27	k__Bacteria;p__Proteobacteria;c__Alphaproteobacteria;o__Kordiimonadales;f__Kordiimonadaceae;g__Kordiimonas;s__Kordiimonas_gwangyangensis
Cluster_102162	15	9	56	9	22	15	k__Bacteria;p__Proteobacteria;c__Betaproteobacteria;o__no_rank_order;f__no_rank_family;g__no_rank_genus;s__Betaproteobacteria_bacterium_SCGC_AG-212-J23
Cluster_102167	29	34	41	64	63	37	k__Bacteria;p__Proteobacteria;c__Alphaproteobacteria;o__Rhizobiales;f__Bradyrhizobiaceae;g__Bradyrhizobium;s__Bradyrhizobium_elkanii
Cluster_102168	0	14	32	9	2	18	k__Bacteria;p__Planctomycetes;c__no_rank_class;o__no_rank_order;f__no_rank_family;g__no_rank_genus;s__Planctomycetes_bacterium_SM23_65
Cluster_102178	44	34	71	24	25	31	k__Bacteria;p__Proteobacteria;c__Betaproteobacteria;o__no_rank_order;f__no_rank_family;g__no_rank_genus;s__Betaproteobacteria_bacterium_SG8_40
Cluster_102182	38	28	37	18	22	21	k__Bacteria;p__Actinobacteria;c__Actinobacteria;o__Streptomycetales;f__Streptomycetaceae;g__Streptomyces;s__Streptomyces_ochraceiscleroticus
Cluster_102185	0	8	29	2	1	0	k__Archaea;p__Euryarchaeota;c__Methanomicrobia;o__Methanosarcinales;f__Candidatus_Methanoperedenaceae;g__Candidatus_Methanoperedens;s__Candidatus_Methanoperedens_nitroreducens
Cluster_102187	17	17	38	15	17	17	k__Bacteria;p__Proteobacteria;c__Deltaproteobacteria;o__Myxococcales;f__Polyangiaceae;g__Sorangium;s__Sorangium_cellulosum
Cluster_102188	23	27	32	30	10	13	k__Bacteria;p__Proteobacteria;c__Gammaproteobacteria;o__Xanthomonadales;f__Xanthomonadaceae;g__Luteimonas;s__Luteimonas_mephitis
Cluster_102194	30	40	37	37	31	18	k__Bacteria;p__Proteobacteria;c__Gammaproteobacteria;o__Cellvibrionales;f__Cellvibrionaceae;g__Saccharophagus;s__Saccharophagus_degradans
Cluster_102206	26	31	69	17	11	29	k__Bacteria;p__Ignavibacteriae;c__Ignavibacteria;o__Ignavibacteriales;f__Ignavibacteriaceae;g__Ignavibacterium;s__Ignavibacterium_album
Cluster_102209	18	20	32	10	18	19	k__Bacteria;p__Gemmatimonadetes;c__Gemmatimonadetes;o__Gemmatimonadales;f__Gemmatimonadaceae;g__Gemmatirosa;s__Gemmatirosa_kalamazoonesis
Cluster_102210	37	40	43	27	71	26	k__Bacteria;p__Nitrospirae;c__Nitrospira;o__Nitrospirales;f__Nitrospiraceae;g__Nitrospira;s__Candidatus_Nitrospira_inopinata
Cluster_102213	16	34	34	23	21	15	k__Bacteria;p__Proteobacteria;c__Alphaproteobacteria;o__Rhodospirillales;f__Rhodospirillaceae;g__Fodinicurvata;s__Fodinicurvata_sediminis
Cluster_102217	15	14	33	20	28	24	k__Bacteria;p__Proteobacteria;c__Gammaproteobacteria;o__Chromatiales;f__Ectothiorhodospiraceae;g__Nitrococcus;s__Nitrococcus_mobilis
Cluster_102218	10	23	28	7	11	4	k__Bacteria;p__Actinobacteria;c__Actinobacteria;o__Streptomycetales;f__Streptomycetaceae;g__Streptomyces;s__Streptomyces_regalis
Cluster_102219	10	18	36	15	12	13	k__Bacteria;p__Proteobacteria;c__Alphaproteobacteria;o__Rhizobiales;f__Phyllobacteriaceae;g__Mesorhizobium;s__Mesorhizobium_sp._LSHC420B00
Cluster_102220	82	65	42	55	47	27	k__Bacteria;p__Nitrospirae;c__Nitrospira;o__Nitrospirales;f__Nitrospiraceae;g__Nitrospira;s__Candidatus_Nitrospira_nitrificans
Cluster_102221	42	34	36	41	39	44	k__Bacteria;p__Proteobacteria;c__Betaproteobacteria;o__Burkholderiales;f__no_rank_family;g__Aquabacterium;s__Aquabacterium_parvum
Cluster_102227	10	15	24	15	18	17	k__Bacteria;p__Proteobacteria;c__Betaproteobacteria;o__Burkholderiales;f__no_rank_family;g__Thiomonas;s__Thiomonas_sp._FB-Cd
Cluster_102415	14	9	7	29	12	10	k__Bacteria;p__Proteobacteria;c__Betaproteobacteria;o__no_rank_order;f__no_rank_family;g__no_rank_genus;s__Betaproteobacteria_bacterium_SCGC_AG-212-J23
Cluster_102417	29	24	35	32	12	19	k__Bacteria;p__Proteobacteria;c__Betaproteobacteria;o__no_rank_order;f__no_rank_family;g__no_rank_genus;s__Betaproteobacteria_bacterium_SCGC_AG-212-J23
Cluster_102420	43	61	56	63	90	25	k__Bacteria;p__Proteobacteria;c__Betaproteobacteria;o__Burkholderiales;f__no_rank_family;g__Methylibium;s__Methylibium_sp._CF059
Cluster_102424	117	128	140	85	85	72	k__Bacteria;p__Proteobacteria;c__Alphaproteobacteria;o__Rhizobiales;f__Rhodobiaceae;g__Afifella;s__Afifella_pfennigii
Cluster_102428	18	13	14	35	24	18	k__Bacteria;p__Proteobacteria;c__Betaproteobacteria;o__no_rank_order;f__no_rank_family;g__no_rank_genus;s__Betaproteobacteria_bacterium_SCGC_AG-212-J23
Cluster_102429	18	27	28	58	59	24	k__Bacteria;p__Proteobacteria;c__Alphaproteobacteria;o__Rhizobiales;f__Phyllobacteriaceae;g__Mesorhizobium;s__Mesorhizobium_sp._LSJC265A00
Cluster_102436	32	35	64	30	19	28	k__Bacteria;p__Proteobacteria;c__Gammaproteobacteria;o__no_rank_order;f__no_rank_family;g__no_rank_genus;s__Gammaproteobacteria_bacterium_SG8_30
Cluster_102442	10	19	11	21	13	8	k__Bacteria;p__Proteobacteria;c__Betaproteobacteria;o__no_rank_order;f__no_rank_family;g__no_rank_genus;s__Betaproteobacteria_bacterium_SCGC_AG-212-J23
Cluster_102444	23	38	46	39	18	42	k__Bacteria;p__Proteobacteria;c__Betaproteobacteria;o__no_rank_order;f__no_rank_family;g__no_rank_genus;s__Betaproteobacteria_bacterium_SG8_41
Cluster_102445	21	13	25	24	19	17	k__Bacteria;p__Proteobacteria;c__Alphaproteobacteria;o__Rhizobiales;f__Rhizobiaceae;g__Kaistia;s__Kaistia_adipata
Cluster_102446	15	23	13	37	24	8	k__Bacteria;p__Proteobacteria;c__Alphaproteobacteria;o__Rhizobiales;f__no_rank_family;g__no_rank_genus;s__Rhizobiales_bacterium_YIM_77505
Cluster_102447	21	10	34	33	18	19	k__Archaea;p__Thaumarchaeota;c__no_rank_class;o__no_rank_order;f__no_rank_family;g__no_rank_genus;s__uncultured_marine_thaumarchaeote_KM3_54_G03
Cluster_102449	41	26	39	39	31	22	k__Bacteria;p__Proteobacteria;c__Alphaproteobacteria;o__Rhizobiales;f__Rhodobiaceae;g__Lutibaculum;s__Lutibaculum_baratangense
Cluster_102452	43	33	27	28	20	32	k__Bacteria;p__Bacteroidetes;c__Bacteroidia;o__Bacteroidales;f__Porphyromonadaceae;g__Proteiniphilum;s__Proteiniphilum_acetatigenes
Cluster_102454	15	17	9	19	38	20	k__Bacteria;p__Proteobacteria;c__Betaproteobacteria;o__Burkholderiales;f__Comamonadaceae;g__Acidovorax;s__Acidovorax_sp._Root219
Cluster_102457	56	64	74	58	69	53	k__Bacteria;p__Proteobacteria;c__Betaproteobacteria;o__Hydrogenophilales;f__Hydrogenophilaceae;g__Tepidiphilus;s__Tepidiphilus_margaritifer
Cluster_102467	0	0	0	24	0	0	k__Bacteria;p__Proteobacteria;c__Deltaproteobacteria;o__Myxococcales;f__Polyangiaceae;g__Sorangium;s__Sorangium_cellulosum
Cluster_102470	51	40	37	32	32	35	k__Bacteria;p__Planctomycetes;c__Planctomycetia;o__Planctomycetales;f__Planctomycetaceae;g__no_rank_genus;s__Planctomycetaceae_bacterium_SCGC_AG-212-F19
Cluster_102471	22	17	6	32	25	8	k__Bacteria;p__Proteobacteria;c__Betaproteobacteria;o__Burkholderiales;f__Burkholderiaceae;g__Burkholderia;s__Burkholderia_sp._UYPR1.413
Cluster_102480	6	15	9	46	8	13	k__Bacteria;p__Planctomycetes;c__Planctomycetia;o__Planctomycetales;f__Planctomycetaceae;g__Pirellula;s__Pirellula_sp._SH-Sr6A
Cluster_102483	21	37	39	32	32	15	k__Bacteria;p__Proteobacteria;c__Gammaproteobacteria;o__no_rank_order;f__no_rank_family;g__no_rank_genus;s__Gammaproteobacteria_bacterium_SG8_31
Cluster_102484	12	24	25	39	25	11	k__Bacteria;p__Proteobacteria;c__Alphaproteobacteria;o__Rhizobiales;f__Rhodobiaceae;g__Afifella;s__Afifella_pfennigii
Cluster_102487	5	17	23	51	21	9	k__Bacteria;p__Proteobacteria;c__Alphaproteobacteria;o__Rhodospirillales;f__Acetobacteraceae;g__Rubritepida;s__Rubritepida_flocculans
Cluster_102490	18	34	29	48	28	17	k__Bacteria;p__Proteobacteria;c__Deltaproteobacteria;o__Myxococcales;f__Labilitrichaceae;g__Labilithrix;s__Labilithrix_luteola
Cluster_102491	46	34	24	27	20	24	k__Bacteria;p__Cyanobacteria;c__no_rank_class;o__Chroococcales;f__no_rank_family;g__Cyanothece;s__no_rank_species
Cluster_102495	23	15	11	33	17	12	k__Bacteria;p__Verrucomicrobia;c__Verrucomicrobiae;o__Verrucomicrobiales;f__Verrucomicrobia_subdivision_3;g__Pedosphaera;s__Pedosphaera_parvula
Cluster_102499	23	26	42	67	53	61	k__Archaea;p__Thaumarchaeota;c__no_rank_class;o__Nitrosopumilales;f__Nitrosopumilaceae;g__Candidatus_Nitrosoarchaeum;s__Candidatus_Nitrosoarchaeum_koreensis
Cluster_102501	9	7	6	35	10	4	k__Bacteria;p__Proteobacteria;c__Deltaproteobacteria;o__Desulfuromonadales;f__Geobacteraceae;g__Geoalkalibacter;s__Geoalkalibacter_subterraneus
Cluster_102506	15	20	22	35	26	6	k__Bacteria;p__Proteobacteria;c__Betaproteobacteria;o__no_rank_order;f__no_rank_family;g__no_rank_genus;s__Betaproteobacteria_bacterium_SCGC_AG-212-J23
Cluster_102510	22	24	17	31	21	21	k__Bacteria;p__Nitrospirae;c__Nitrospira;o__Nitrospirales;f__Nitrospiraceae;g__Nitrospira;s__Nitrospira_moscoviensis
Cluster_10255	435	395	215	190	257	178	k__Bacteria;p__Proteobacteria;c__Betaproteobacteria;o__Burkholderiales;f__Burkholderiaceae;g__Burkholderia;s__Burkholderia_pseudomallei
Cluster_10256	61	43	87	56	24	63	k__Bacteria;p__Proteobacteria;c__Alphaproteobacteria;o__Rhizobiales;f__Bradyrhizobiaceae;g__Bradyrhizobium;s__Bradyrhizobium_yuanmingense
Cluster_10259	303	212	247	261	282	234	k__Archaea;p__Crenarchaeota;c__no_rank_class;o__no_rank_order;f__no_rank_family;g__no_rank_genus;s__uncultured_crenarchaeote_76h13
Cluster_10262	158	143	250	145	183	150	k__Bacteria;p__Proteobacteria;c__Alphaproteobacteria;o__Rhodobacterales;f__Rhodobacteraceae;g__Labrenzia;s__Labrenzia_alexandrii
Cluster_10271	41	41	154	33	44	23	k__Bacteria;p__Proteobacteria;c__Alphaproteobacteria;o__Rhodospirillales;f__Rhodospirillaceae;g__Novispirillum;s__Novispirillum_itersonii
Cluster_102714	21	26	20	28	39	22	k__Bacteria;p__Proteobacteria;c__Betaproteobacteria;o__no_rank_order;f__no_rank_family;g__no_rank_genus;s__Betaproteobacteria_bacterium_SG8_41
Cluster_102716	18	18	2	12	27	15	k__Bacteria;p__Proteobacteria;c__Betaproteobacteria;o__no_rank_order;f__no_rank_family;g__no_rank_genus;s__Betaproteobacteria_bacterium_SCGC_AG-212-J23
Cluster_102718	73	33	31	64	98	36	k__Bacteria;p__Proteobacteria;c__Alphaproteobacteria;o__Rhodospirillales;f__no_rank_family;g__Elioraea;s__Elioraea_tepidiphila
Cluster_102724	55	78	81	41	58	42	k__Bacteria;p__Proteobacteria;c__Betaproteobacteria;o__Burkholderiales;f__Comamonadaceae;g__Acidovorax;s__Acidovorax_sp._CF316
Cluster_102725	18	16	26	35	32	24	k__Bacteria;p__Proteobacteria;c__Alphaproteobacteria;o__Rhodospirillales;f__Rhodospirillaceae;g__Rhodospirillum;s__Rhodospirillum_rubrum
Cluster_102727	43	59	38	32	30	19	k__Bacteria;p__Actinobacteria;c__Actinobacteria;o__no_rank_order;f__no_rank_family;g__no_rank_genus;s__Actinobacteria_bacterium_IMCC26256
Cluster_102732	23	16	9	22	23	11	k__Bacteria;p__Gemmatimonadetes;c__Gemmatimonadetes;o__Gemmatimonadales;f__Gemmatimonadaceae;g__Gemmatimonas;s__Gemmatimonas_sp._SM23_52
Cluster_102733	8	2	7	8	24	17	k__Bacteria;p__Gemmatimonadetes;c__Gemmatimonadetes;o__Gemmatimonadales;f__Gemmatimonadaceae;g__Gemmatimonas;s__Gemmatimonas_sp._SG8_28
Cluster_102734	27	36	20	29	33	21	k__Bacteria;p__Proteobacteria;c__Betaproteobacteria;o__no_rank_order;f__no_rank_family;g__no_rank_genus;s__Betaproteobacteria_bacterium_SCGC_AG-212-J23
Cluster_102737	37	47	46	45	34	38	k__Bacteria;p__Proteobacteria;c__Betaproteobacteria;o__Burkholderiales;f__no_rank_family;g__Methylibium;s__Methylibium_sp._NZG
Cluster_102738	23	23	20	53	43	31	k__Archaea;p__Euryarchaeota;c__Halobacteria;o__Halobacteriales;f__Halobacteriaceae;g__Halorhabdus;s__Halorhabdus_utahensis
Cluster_102739	20	27	17	22	28	7	k__Bacteria;p__Proteobacteria;c__Alphaproteobacteria;o__Rhodospirillales;f__Rhodospirillaceae;g__Fodinicurvata;s__Fodinicurvata_sediminis
Cluster_102740	31	30	31	16	27	29	k__Bacteria;p__Proteobacteria;c__Gammaproteobacteria;o__Nevskiales;f__Sinobacteraceae;g__Steroidobacter;s__Steroidobacter_denitrificans
Cluster_102741	124	122	114	122	130	98	k__Bacteria;p__Cyanobacteria;c__no_rank_class;o__Nostocales;f__Microchaetaceae;g__Tolypothrix;s__Tolypothrix_campylonemoides
Cluster_102742	30	23	14	5	34	13	k__Bacteria;p__Nitrospirae;c__Nitrospira;o__Nitrospirales;f__Nitrospiraceae;g__Nitrospira;s__Nitrospira_sp._SCGC_AG-212-E16
Cluster_102743	21	25	44	12	26	23	k__Bacteria;p__Proteobacteria;c__Betaproteobacteria;o__no_rank_order;f__no_rank_family;g__no_rank_genus;s__Betaproteobacteria_bacterium_SCGC_AG-212-J23
Cluster_102744	39	35	11	32	44	16	k__Virus;p__no_rank_phylum;c__no_rank_class;o__no_rank_order;f__Poxviridae;g__Orthopoxvirus;s__Cowpox_virus
Cluster_102746	18	16	64	31	43	31	k__Bacteria;p__Verrucomicrobia;c__no_rank_class;o__no_rank_order;f__no_rank_family;g__no_rank_genus;s__Verrucomicrobia_bacterium_IMCC26134
Cluster_102748	36	33	17	16	26	23	k__Bacteria;p__Actinobacteria;c__Actinobacteria;o__Streptomycetales;f__Streptomycetaceae;g__Streptomyces;s__Streptomyces_sp._CNH287
Cluster_102749	4	2	11	9	26	5	k__Bacteria;p__Proteobacteria;c__Gammaproteobacteria;o__Nevskiales;f__Sinobacteraceae;g__Steroidobacter;s__Steroidobacter_denitrificans
Cluster_102750	2	4	8	18	23	15	k__Bacteria;p__Actinobacteria;c__Actinobacteria;o__Streptomycetales;f__Streptomycetaceae;g__Streptomyces;s__Streptomyces_afghaniensis
Cluster_102751	54	28	32	12	38	28	k__Bacteria;p__Proteobacteria;c__Betaproteobacteria;o__no_rank_order;f__no_rank_family;g__no_rank_genus;s__Betaproteobacteria_bacterium_SCGC_AG-212-J23
Cluster_102754	44	42	56	26	34	13	k__Bacteria;p__Proteobacteria;c__Gammaproteobacteria;o__no_rank_order;f__no_rank_family;g__no_rank_genus;s__Gammaproteobacteria_bacterium_SG8_30
Cluster_102756	22	30	25	34	35	32	k__Bacteria;p__Proteobacteria;c__Gammaproteobacteria;o__Nevskiales;f__Sinobacteraceae;g__Steroidobacter;s__Steroidobacter_denitrificans
Cluster_102757	7	18	6	32	37	12	k__Bacteria;p__Proteobacteria;c__Betaproteobacteria;o__no_rank_order;f__no_rank_family;g__no_rank_genus;s__Betaproteobacteria_bacterium_SCGC_AG-212-J23
Cluster_102758	34	19	15	14	22	23	k__Bacteria;p__Nitrospirae;c__Nitrospira;o__Nitrospirales;f__Nitrospiraceae;g__Nitrospira;s__Candidatus_Nitrospira_nitrificans
Cluster_102759	24	15	13	22	47	17	k__Bacteria;p__Proteobacteria;c__Gammaproteobacteria;o__Methylococcales;f__Methylococcaceae;g__Methylomicrobium;s__Methylomicrobium_album
Cluster_102763	36	18	11	34	45	39	k__Bacteria;p__Proteobacteria;c__Betaproteobacteria;o__Neisseriales;f__Chromobacteriaceae;g__Chromobacterium;s__Chromobacterium_haemolyticum
Cluster_102770	20	14	26	26	31	29	k__Bacteria;p__Proteobacteria;c__Gammaproteobacteria;o__no_rank_order;f__no_rank_family;g__no_rank_genus;s__Gammaproteobacteria_bacterium_SG8_30
Cluster_102771	70	71	59	91	77	68	k__Bacteria;p__Bacteroidetes;c__Bacteroidia;o__Bacteroidales;f__Marinilabiliaceae;g__Marinilabilia;s__Marinilabilia_salmonicolor
Cluster_102773	49	60	57	38	32	17	k__Bacteria;p__Proteobacteria;c__Alphaproteobacteria;o__Rhodospirillales;f__Acetobacteraceae;g__Komagataeibacter;s__Komagataeibacter_xylinus
Cluster_102775	56	53	84	77	77	59	k__Bacteria;p__Proteobacteria;c__Gammaproteobacteria;o__Thiotrichales;f__Thiotrichaceae;g__Beggiatoa;s__Beggiatoa_alba
Cluster_102777	30	21	8	35	38	16	k__Bacteria;p__Proteobacteria;c__Alphaproteobacteria;o__Rhizobiales;f__Phyllobacteriaceae;g__Mesorhizobium;s__Mesorhizobium_plurifarium
Cluster_102779	33	28	24	21	33	15	k__Bacteria;p__Nitrospirae;c__Nitrospira;o__Nitrospirales;f__Nitrospiraceae;g__Nitrospira;s__Nitrospira_moscoviensis
Cluster_102780	6	12	10	2	32	4	k__Bacteria;p__Actinobacteria;c__Actinobacteria;o__Streptomycetales;f__Streptomycetaceae;g__Streptomyces;s__Streptomyces_violaceoruber
Cluster_102782	41	15	11	8	28	9	k__Bacteria;p__candidate_division_NC10;c__no_rank_class;o__no_rank_order;f__no_rank_family;g__no_rank_genus;s__candidate_division_NC10_bacterium_CSP1-5
Cluster_102784	38	37	37	49	53	31	k__Bacteria;p__Proteobacteria;c__Alphaproteobacteria;o__Rhodospirillales;f__Rhodospirillaceae;g__Azospirillum;s__Azospirillum_halopraeferens
Cluster_102785	25	32	7	14	31	15	k__Bacteria;p__Proteobacteria;c__Alphaproteobacteria;o__Rhodospirillales;f__no_rank_family;g__no_rank_genus;s__Rhodospirillales_bacterium_URHD0088
Cluster_102786	21	28	12	15	26	14	k__Bacteria;p__Proteobacteria;c__Gammaproteobacteria;o__Nevskiales;f__Sinobacteraceae;g__Steroidobacter;s__Steroidobacter_denitrificans
Cluster_102790	16	14	7	19	30	31	k__Bacteria;p__Proteobacteria;c__Betaproteobacteria;o__Burkholderiales;f__Comamonadaceae;g__Variovorax;s__Variovorax_paradoxus
Cluster_102791	19	17	22	26	37	31	k__Bacteria;p__Proteobacteria;c__Betaproteobacteria;o__no_rank_order;f__no_rank_family;g__no_rank_genus;s__Betaproteobacteria_bacterium_SCGC_AG-212-J23
Cluster_102792	32	19	9	16	49	23	k__Bacteria;p__Proteobacteria;c__Gammaproteobacteria;o__Nevskiales;f__Sinobacteraceae;g__Steroidobacter;s__Steroidobacter_denitrificans
Cluster_102793	26	18	8	21	32	19	k__Bacteria;p__Nitrospirae;c__Nitrospira;o__Nitrospirales;f__Nitrospiraceae;g__Nitrospira;s__Candidatus_Nitrospira_inopinata
Cluster_102795	15	6	12	10	36	18	k__Bacteria;p__Proteobacteria;c__Gammaproteobacteria;o__Xanthomonadales;f__Rhodanobacteraceae;g__Mizugakiibacter;s__Mizugakiibacter_sediminis
Cluster_102796	22	19	25	18	30	20	k__Bacteria;p__Proteobacteria;c__Gammaproteobacteria;o__Nevskiales;f__Sinobacteraceae;g__Steroidobacter;s__Steroidobacter_denitrificans
Cluster_102797	24	10	12	5	28	12	k__Bacteria;p__Proteobacteria;c__Betaproteobacteria;o__Burkholderiales;f__Comamonadaceae;g__Pseudorhodoferax;s__Pseudorhodoferax_sp._Leaf274
Cluster_102799	10	16	26	35	34	20	k__Bacteria;p__Nitrospirae;c__Nitrospira;o__Nitrospirales;f__Nitrospiraceae;g__Nitrospira;s__Nitrospira_sp._OLB3
Cluster_102801	35	19	28	35	38	22	k__Bacteria;p__Proteobacteria;c__Alphaproteobacteria;o__Rhizobiales;f__Rhizobiaceae;g__Rhizobium;s__Rhizobium_leguminosarum
Cluster_102806	4	15	34	17	19	14	k__Bacteria;p__Proteobacteria;c__Betaproteobacteria;o__Rhodocyclales;f__Rhodocyclaceae;g__Azoarcus;s__Azoarcus_sp._PA01
Cluster_102807	16	21	29	30	45	29	k__Bacteria;p__Proteobacteria;c__Gammaproteobacteria;o__Cellvibrionales;f__Cellvibrionaceae;g__Gilvimarinus;s__Gilvimarinus_chinensis
Cluster_102808	33	29	26	17	36	30	k__Bacteria;p__Firmicutes;c__Bacilli;o__Bacillales;f__Bacillaceae;g__Bacillus;s__Bacillus_simplex
Cluster_102810	22	14	29	15	41	21	k__Bacteria;p__Proteobacteria;c__Betaproteobacteria;o__no_rank_order;f__no_rank_family;g__no_rank_genus;s__Betaproteobacteria_bacterium_SCGC_AG-212-J23
Cluster_102812	229	169	92	93	138	100	k__Bacteria;p__Proteobacteria;c__Gammaproteobacteria;o__Enterobacteriales;f__Enterobacteriaceae;g__Escherichia;s__Escherichia_sp._KTE52
Cluster_102814	319	225	160	141	181	121	k__Bacteria;p__Proteobacteria;c__Betaproteobacteria;o__no_rank_order;f__no_rank_family;g__no_rank_genus;s__Betaproteobacteria_bacterium_SCGC_AG-212-J23
Cluster_102815	236	221	140	144	155	134	k__Bacteria;p__Proteobacteria;c__Betaproteobacteria;o__no_rank_order;f__no_rank_family;g__no_rank_genus;s__Betaproteobacteria_bacterium_SCGC_AG-212-J23
Cluster_102816	57	36	26	46	47	41	k__Bacteria;p__Proteobacteria;c__Betaproteobacteria;o__Burkholderiales;f__Burkholderiaceae;g__Burkholderia;s__Burkholderia_sp._MR1
Cluster_102817	38	28	38	32	21	37	k__Bacteria;p__Proteobacteria;c__Gammaproteobacteria;o__Xanthomonadales;f__Rhodanobacteraceae;g__Rudaea;s__Rudaea_cellulosilytica
Cluster_102818	112	102	107	102	123	71	k__Bacteria;p__Nitrospirae;c__Nitrospira;o__Nitrospirales;f__Nitrospiraceae;g__Nitrospira;s__Candidatus_Nitrospira_nitrificans
Cluster_102820	24	29	41	31	15	50	k__Bacteria;p__Proteobacteria;c__Alphaproteobacteria;o__Sphingomonadales;f__Sphingomonadaceae;g__Sphingomonas;s__Sphingomonas_sp._URHD0057
Cluster_10292	577	496	325	298	360	228	k__Bacteria;p__Proteobacteria;c__Gammaproteobacteria;o__no_rank_order;f__Competibacteraceae;g__Candidatus_Contendobacter;s__Candidatus_Contendobacter_odensis
Cluster_10295	128	176	48	53	56	26	k__Bacteria;p__Proteobacteria;c__Betaproteobacteria;o__Burkholderiales;f__Comamonadaceae;g__Limnohabitans;s__Limnohabitans_sp._Rim28
Cluster_10305	504	402	222	234	270	174	k__Bacteria;p__Candidatus_Tectomicrobia;c__no_rank_class;o__no_rank_order;f__no_rank_family;g__Candidatus_Entotheonella;s__Candidatus_Entotheonella_sp._TSY2
Cluster_10307	559	544	387	320	403	284	k__Bacteria;p__Nitrospirae;c__Nitrospira;o__Nitrospirales;f__Nitrospiraceae;g__Nitrospira;s__Nitrospira_moscoviensis
Cluster_103071	51	45	39	55	59	42	k__Bacteria;p__Proteobacteria;c__Alphaproteobacteria;o__Rhodospirillales;f__Acetobacteraceae;g__Roseomonas;s__Roseomonas_aerilata
Cluster_103076	44	25	50	18	42	23	k__Bacteria;p__Proteobacteria;c__Alphaproteobacteria;o__Rhizobiales;f__Bradyrhizobiaceae;g__Nitrobacter;s__Nitrobacter_sp._Nb-311A
Cluster_10308	68	56	87	111	98	55	k__Bacteria;p__Proteobacteria;c__Alphaproteobacteria;o__Rhizobiales;f__Methylobacteriaceae;g__Microvirga;s__Microvirga_sp._JC119
Cluster_103080	35	12	13	15	31	14	k__Bacteria;p__Proteobacteria;c__Alphaproteobacteria;o__Rhizobiales;f__Xanthobacteraceae;g__Starkeya;s__Starkeya_novella
Cluster_103085	29	3	18	15	18	19	k__Bacteria;p__Actinobacteria;c__Actinobacteria;o__Micromonosporales;f__Micromonosporaceae;g__Hamadaea;s__Hamadaea_tsunoensis
Cluster_103098	27	14	7	14	29	16	k__Bacteria;p__Proteobacteria;c__Betaproteobacteria;o__no_rank_order;f__no_rank_family;g__no_rank_genus;s__Betaproteobacteria_bacterium_SCGC_AG-212-J23
Cluster_103101	21	2	7	1	6	0	k__Archaea;p__Thaumarchaeota;c__Nitrososphaeria;o__Nitrososphaerales;f__Nitrososphaeraceae;g__Nitrososphaera;s__Candidatus_Nitrososphaera_gargensis
Cluster_103108	27	13	9	10	6	4	k__Bacteria;p__Proteobacteria;c__Alphaproteobacteria;o__Rhodospirillales;f__Rhodospirillaceae;g__Dongia;s__Dongia_sp._URHE0060
Cluster_103111	187	202	160	212	183	129	k__Bacteria;p__Nitrospirae;c__Nitrospira;o__Nitrospirales;f__Nitrospiraceae;g__Nitrospira;s__Nitrospira_sp._SCGC_AG-212-E16
Cluster_103112	44	43	86	41	50	48	k__Bacteria;p__Proteobacteria;c__Betaproteobacteria;o__no_rank_order;f__no_rank_family;g__no_rank_genus;s__Betaproteobacteria_bacterium_SCGC_AG-212-J23
Cluster_103114	42	8	6	1	0	5	k__Bacteria;p__Acidobacteria;c__no_rank_class;o__no_rank_order;f__no_rank_family;g__no_rank_genus;s__Acidobacteria_bacterium_OLB17
Cluster_103116	57	36	41	54	38	36	k__Bacteria;p__Proteobacteria;c__Alphaproteobacteria;o__Rhodospirillales;f__Rhodospirillaceae;g__Azospirillum;s__Azospirillum_sp._B4
Cluster_103117	27	12	15	9	13	15	k__Bacteria;p__Proteobacteria;c__Alphaproteobacteria;o__Rhodospirillales;f__Rhodospirillaceae;g__Dongia;s__Dongia_sp._URHE0060
Cluster_103120	29	15	13	9	18	8	k__Bacteria;p__Proteobacteria;c__Alphaproteobacteria;o__Rhizobiales;f__Rhodobiaceae;g__Lutibaculum;s__Lutibaculum_baratangense
Cluster_103121	25	17	9	4	10	21	k__Bacteria;p__Proteobacteria;c__Alphaproteobacteria;o__Rhizobiales;f__Xanthobacteraceae;g__Pseudolabrys;s__Pseudolabrys_sp._Root1462
Cluster_103123	29	21	30	3	21	20	k__Bacteria;p__Nitrospirae;c__Nitrospira;o__Nitrospirales;f__Nitrospiraceae;g__Nitrospira;s__Candidatus_Nitrospira_nitrificans
Cluster_103125	66	32	39	6	30	22	k__Bacteria;p__Proteobacteria;c__Alphaproteobacteria;o__Sphingomonadales;f__Sphingomonadaceae;g__Novosphingobium;s__Novosphingobium_lindaniclasticum
Cluster_103126	36	20	14	13	25	3	k__Bacteria;p__Proteobacteria;c__Betaproteobacteria;o__Rhodocyclales;f__Rhodocyclaceae;g__Methyloversatilis;s__Methyloversatilis_universalis
Cluster_103130	27	8	11	17	28	8	k__Bacteria;p__Proteobacteria;c__Betaproteobacteria;o__no_rank_order;f__no_rank_family;g__no_rank_genus;s__Betaproteobacteria_bacterium_SCGC_AG-212-J23
Cluster_103135	29	3	19	11	21	19	k__Bacteria;p__Proteobacteria;c__Betaproteobacteria;o__no_rank_order;f__no_rank_family;g__no_rank_genus;s__Betaproteobacteria_bacterium_SCGC_AG-212-J23
Cluster_10325	0	0	0	0	0	75	k__Bacteria;p__Proteobacteria;c__Betaproteobacteria;o__Burkholderiales;f__Comamonadaceae;g__Variovorax;s__Variovorax_boronicumulans
Cluster_103266	28	18	7	1	11	7	k__Bacteria;p__Proteobacteria;c__Betaproteobacteria;o__no_rank_order;f__no_rank_family;g__no_rank_genus;s__Betaproteobacteria_bacterium_SCGC_AG-212-J23
Cluster_103268	31	0	2	0	0	1	k__Bacteria;p__Proteobacteria;c__Betaproteobacteria;o__no_rank_order;f__no_rank_family;g__no_rank_genus;s__Betaproteobacteria_bacterium_SCGC_AG-212-J23
Cluster_103269	31	26	20	15	21	12	k__Bacteria;p__Proteobacteria;c__Betaproteobacteria;o__no_rank_order;f__no_rank_family;g__no_rank_genus;s__Betaproteobacteria_bacterium_SCGC_AG-212-J23
Cluster_103277	33	12	8	35	24	31	k__Bacteria;p__Nitrospirae;c__Nitrospira;o__Nitrospirales;f__Nitrospiraceae;g__Nitrospira;s__Candidatus_Nitrospira_nitrosa
Cluster_103280	40	40	57	50	49	28	k__Bacteria;p__Proteobacteria;c__Betaproteobacteria;o__no_rank_order;f__no_rank_family;g__no_rank_genus;s__Betaproteobacteria_bacterium_SCGC_AG-212-J23
Cluster_103287	38	35	48	31	21	29	k__Bacteria;p__Candidatus_Tectomicrobia;c__no_rank_class;o__no_rank_order;f__no_rank_family;g__Candidatus_Entotheonella;s__Candidatus_Entotheonella_sp._TSY1
Cluster_103288	78	51	19	31	22	26	k__Bacteria;p__Proteobacteria;c__Alphaproteobacteria;o__Rhizobiales;f__Rhizobiaceae;g__Rhizobium;s__Rhizobium_sp._Pop5
Cluster_10329	142	70	52	52	52	39	k__Bacteria;p__Verrucomicrobia;c__Opitutae;o__Opitutales;f__Opitutaceae;g__Diplosphaera;s__Diplosphaera_colitermitum
Cluster_103290	44	24	27	12	13	26	k__Bacteria;p__Proteobacteria;c__Alphaproteobacteria;o__Rhizobiales;f__Rhizobiaceae;g__Agrobacterium;s__Agrobacterium_rhizogenes
Cluster_103293	214	241	121	127	178	120	k__Bacteria;p__Proteobacteria;c__Gammaproteobacteria;o__Nevskiales;f__Sinobacteraceae;g__Steroidobacter;s__Steroidobacter_denitrificans
Cluster_103295	217	250	146	157	185	116	k__Bacteria;p__Proteobacteria;c__Deltaproteobacteria;o__Desulfarculales;f__Desulfarculaceae;g__Dethiosulfatarculus;s__Dethiosulfatarculus_sandiegensis
Cluster_103296	293	241	126	138	134	127	k__Bacteria;p__Proteobacteria;c__Betaproteobacteria;o__no_rank_order;f__no_rank_family;g__no_rank_genus;s__Betaproteobacteria_bacterium_SCGC_AG-212-J23
Cluster_103298	11	22	22	24	22	17	k__Bacteria;p__Proteobacteria;c__Gammaproteobacteria;o__no_rank_order;f__no_rank_family;g__Thiolapillus;s__Thiolapillus_brandeum
Cluster_103299	16	24	22	23	38	17	k__Bacteria;p__Proteobacteria;c__Betaproteobacteria;o__Burkholderiales;f__Oxalobacteraceae;g__Massilia;s__Massilia_sp._Leaf139
Cluster_103300	10	24	8	13	9	9	k__Bacteria;p__Acidobacteria;c__Solibacteres;o__Solibacterales;f__Solibacteraceae;g__Candidatus_Solibacter;s__Candidatus_Solibacter_usitatus
Cluster_103301	32	47	30	21	35	20	k__Bacteria;p__Proteobacteria;c__Alphaproteobacteria;o__Rhizobiales;f__Rhodobiaceae;g__Afifella;s__Afifella_pfennigii
Cluster_103302	15	48	18	9	10	9	k__Bacteria;p__Proteobacteria;c__Betaproteobacteria;o__no_rank_order;f__no_rank_family;g__no_rank_genus;s__Betaproteobacteria_bacterium_SCGC_AG-212-J23
Cluster_103307	35	30	18	22	24	16	k__Archaea;p__Thaumarchaeota;c__Nitrososphaeria;o__Nitrososphaerales;f__Nitrososphaeraceae;g__Nitrososphaera;s__Candidatus_Nitrososphaera_gargensis
Cluster_103308	20	41	17	22	18	11	k__Bacteria;p__Proteobacteria;c__Gammaproteobacteria;o__no_rank_order;f__no_rank_family;g__no_rank_genus;s__Gammaproteobacteria_bacterium_SG8_31
Cluster_103311	28	29	7	5	15	11	k__Bacteria;p__Verrucomicrobia;c__Verrucomicrobiae;o__Verrucomicrobiales;f__Verrucomicrobia_subdivision_3;g__Pedosphaera;s__Pedosphaera_parvula
Cluster_103312	23	41	13	20	32	19	k__Bacteria;p__Proteobacteria;c__Betaproteobacteria;o__Burkholderiales;f__Oxalobacteraceae;g__Janthinobacterium;s__Janthinobacterium_sp._B9-8
Cluster_103313	20	40	29	12	15	4	k__Bacteria;p__Acidobacteria;c__no_rank_class;o__no_rank_order;f__no_rank_family;g__no_rank_genus;s__Acidobacteria_bacterium_DSM_100886
Cluster_103315	50	32	39	32	54	23	k__Bacteria;p__Verrucomicrobia;c__Verrucomicrobiae;o__Verrucomicrobiales;f__Verrucomicrobia_subdivision_3;g__Pedosphaera;s__Pedosphaera_parvula
Cluster_103316	26	43	39	11	28	23	k__Bacteria;p__Proteobacteria;c__Gammaproteobacteria;o__Xanthomonadales;f__Rhodanobacteraceae;g__Rhodanobacter;s__Rhodanobacter_sp._Soil772
Cluster_103321	47	36	9	14	9	16	k__Bacteria;p__Bacteroidetes;c__Sphingobacteriia;o__Sphingobacteriales;f__Sphingobacteriaceae;g__Solitalea;s__Solitalea_canadensis
Cluster_103324	46	56	42	62	69	47	k__Bacteria;p__Candidatus_Tectomicrobia;c__no_rank_class;o__no_rank_order;f__no_rank_family;g__Candidatus_Entotheonella;s__Candidatus_Entotheonella_sp._TSY1
Cluster_103325	18	31	6	7	23	6	k__Bacteria;p__Deferribacteres;c__Deferribacteres;o__Deferribacterales;f__Deferribacteraceae;g__Caldithrix;s__Caldithrix_abyssi
Cluster_103329	19	31	13	17	17	32	k__Bacteria;p__Proteobacteria;c__Gammaproteobacteria;o__Methylococcales;f__Methylococcaceae;g__no_rank_genus;s__Methylococcaceae_bacterium_73a
Cluster_103331	46	34	35	23	17	12	k__Bacteria;p__Proteobacteria;c__Alphaproteobacteria;o__Rhizobiales;f__Bradyrhizobiaceae;g__Bradyrhizobium;s__Bradyrhizobium_valentinum
Cluster_103334	24	23	3	0	11	3	k__Bacteria;p__Acidobacteria;c__Acidobacteriia;o__Acidobacteriales;f__Acidobacteriaceae;g__Granulicella;s__Granulicella_mallensis
Cluster_103335	41	66	41	37	34	27	k__Bacteria;p__Verrucomicrobia;c__Verrucomicrobiae;o__Verrucomicrobiales;f__Verrucomicrobia_subdivision_3;g__Pedosphaera;s__Pedosphaera_parvula
Cluster_103336	37	34	28	16	19	11	k__Bacteria;p__Proteobacteria;c__Alphaproteobacteria;o__no_rank_order;f__no_rank_family;g__Candidatus_Puniceispirillum;s__Candidatus_Puniceispirillum_marinum
Cluster_103337	36	32	27	16	18	29	k__Bacteria;p__Proteobacteria;c__Deltaproteobacteria;o__Myxococcales;f__Cystobacteraceae;g__Stigmatella;s__Stigmatella_aurantiaca
Cluster_103343	101	88	102	97	149	81	k__Virus;p__no_rank_phylum;c__no_rank_class;o__Caudovirales;f__Siphoviridae;g__no_rank_genus;s__Mycobacterium_phage_Gaia
Cluster_10341	557	493	299	313	328	232	k__Bacteria;p__Proteobacteria;c__Betaproteobacteria;o__no_rank_order;f__no_rank_family;g__no_rank_genus;s__Betaproteobacteria_bacterium_SCGC_AG-212-J23
Cluster_10342	718	598	517	457	447	345	k__Bacteria;p__Proteobacteria;c__Gammaproteobacteria;o__no_rank_order;f__no_rank_family;g__no_rank_genus;s__gamma_proteobacterium_NOR5-3
Cluster_10343	403	343	244	196	225	171	k__Bacteria;p__Proteobacteria;c__Betaproteobacteria;o__no_rank_order;f__no_rank_family;g__no_rank_genus;s__Betaproteobacteria_bacterium_SCGC_AG-212-J23
Cluster_10344	392	309	374	368	407	346	k__Bacteria;p__Proteobacteria;c__Betaproteobacteria;o__Sulfuricellales;f__Sulfuricellaceae;g__Sulfuricella;s__Sulfuricella_sp._T08
Cluster_10345	56	60	11	25	42	16	k__Bacteria;p__Proteobacteria;c__Gammaproteobacteria;o__Nevskiales;f__Sinobacteraceae;g__Steroidobacter;s__Steroidobacter_denitrificans
Cluster_1035	70	82	116	23	46	33	k__Bacteria;p__Planctomycetes;c__Planctomycetia;o__Candidatus_Brocadiales;f__Candidatus_Brocadiaceae;g__Candidatus_Brocadia;s__Candidatus_Brocadia_fulgida
Cluster_103526	29	29	9	7	9	10	k__Bacteria;p__Proteobacteria;c__Alphaproteobacteria;o__Rhizobiales;f__Rhodobiaceae;g__Parvibaculum;s__Parvibaculum_lavamentivorans
Cluster_103527	20	38	7	2	12	3	k__Bacteria;p__Actinobacteria;c__Actinobacteria;o__Streptomycetales;f__Streptomycetaceae;g__Streptomyces;s__Streptomyces_sp._NBRC_110035
Cluster_103536	22	33	10	8	2	0	k__Bacteria;p__Verrucomicrobia;c__no_rank_class;o__no_rank_order;f__no_rank_family;g__no_rank_genus;s__Verrucomicrobia_bacterium_L21-Fru-AB
Cluster_103538	22	29	6	7	16	7	k__Bacteria;p__Actinobacteria;c__Actinobacteria;o__Pseudonocardiales;f__Pseudonocardiaceae;g__Pseudonocardia;s__Pseudonocardia_autotrophica
Cluster_103541	47	65	48	28	55	33	k__Bacteria;p__Proteobacteria;c__Alphaproteobacteria;o__Rhodospirillales;f__Rhodospirillaceae;g__Nitrospirillum;s__Nitrospirillum_amazonense
Cluster_103548	35	40	12	10	9	2	k__Bacteria;p__Proteobacteria;c__Betaproteobacteria;o__Burkholderiales;f__Oxalobacteraceae;g__Herbaspirillum;s__Herbaspirillum_massiliense
Cluster_103549	15	32	4	27	12	10	k__Bacteria;p__Proteobacteria;c__Alphaproteobacteria;o__Rhizobiales;f__Rhizobiaceae;g__Rhizobium;s__Rhizobium_leguminosarum
Cluster_103552	22	36	17	26	25	21	k__Bacteria;p__Gemmatimonadetes;c__Gemmatimonadetes;o__Gemmatimonadales;f__Gemmatimonadaceae;g__Gemmatimonas;s__Gemmatimonas_sp._SG8_17
Cluster_103554	13	35	13	7	6	4	k__Bacteria;p__Proteobacteria;c__Betaproteobacteria;o__Neisseriales;f__Chromobacteriaceae;g__Microvirgula;s__Microvirgula_aerodenitrificans
Cluster_103556	23	26	19	20	16	11	k__Bacteria;p__Nitrospirae;c__Nitrospira;o__Nitrospirales;f__Nitrospiraceae;g__Nitrospira;s__Nitrospira_moscoviensis
Cluster_103558	38	42	43	21	30	28	k__Bacteria;p__Proteobacteria;c__Gammaproteobacteria;o__Vibrionales;f__Vibrionaceae;g__Photobacterium;s__Photobacterium_sanctipauli
Cluster_103560	14	37	18	36	23	24	k__Bacteria;p__Proteobacteria;c__Betaproteobacteria;o__Burkholderiales;f__Burkholderiaceae;g__Cupriavidus;s__Cupriavidus_pauculus
Cluster_103563	39	48	44	37	91	38	k__Bacteria;p__Gemmatimonadetes;c__Gemmatimonadetes;o__Gemmatimonadales;f__Gemmatimonadaceae;g__Gemmatirosa;s__Gemmatirosa_kalamazoonesis
Cluster_10361	58	53	181	43	55	77	k__Bacteria;p__Proteobacteria;c__Alphaproteobacteria;o__Rhizobiales;f__Phyllobacteriaceae;g__Hoeflea;s__Hoeflea_sp._IMCC20628
Cluster_10362	37	31	69	21	23	24	k__Bacteria;p__Proteobacteria;c__Betaproteobacteria;o__no_rank_order;f__no_rank_family;g__no_rank_genus;s__Betaproteobacteria_bacterium_SG8_39
Cluster_10364	283	237	310	292	318	211	k__Bacteria;p__Proteobacteria;c__Gammaproteobacteria;o__Nevskiales;f__Sinobacteraceae;g__Steroidobacter;s__Steroidobacter_denitrificans
Cluster_103693	22	24	35	7	24	16	k__Bacteria;p__Proteobacteria;c__Betaproteobacteria;o__no_rank_order;f__no_rank_family;g__no_rank_genus;s__Betaproteobacteria_bacterium_SCGC_AG-212-J23
Cluster_103695	14	6	40	23	24	14	k__Bacteria;p__Proteobacteria;c__Deltaproteobacteria;o__Desulfuromonadales;f__Geobacteraceae;g__Geobacter;s__Geobacter_uraniireducens
Cluster_103698	6	24	53	30	20	24	k__Bacteria;p__Proteobacteria;c__Betaproteobacteria;o__no_rank_order;f__no_rank_family;g__no_rank_genus;s__Betaproteobacteria_bacterium_SG8_39
Cluster_1037	0	6	147	0	0	0	k__Bacteria;p__no_rank_phylum;c__no_rank_class;o__no_rank_order;f__no_rank_family;g__no_rank_genus;s__uncultured_bacterium
Cluster_103701	24	15	36	14	12	9	k__Bacteria;p__Proteobacteria;c__Alphaproteobacteria;o__Rhizobiales;f__Rhizobiaceae;g__Rhizobium;s__Rhizobium_sp._BR10423
Cluster_103703	25	15	29	14	27	19	k__Bacteria;p__Firmicutes;c__Clostridia;o__Clostridiales;f__Peptococcaceae;g__no_rank_genus;s__Peptococcaceae_bacterium_BICA1-7
Cluster_103705	214	169	106	92	120	72	k__Archaea;p__Thaumarchaeota;c__Nitrososphaeria;o__Nitrososphaerales;f__Nitrososphaeraceae;g__Nitrososphaera;s__Candidatus_Nitrososphaera_gargensis
Cluster_103706	43	30	53	20	32	17	k__Bacteria;p__Proteobacteria;c__Deltaproteobacteria;o__Myxococcales;f__Kofleriaceae;g__Haliangium;s__Haliangium_ochraceum
Cluster_103709	16	17	33	8	12	9	k__Bacteria;p__Proteobacteria;c__Zetaproteobacteria;o__Mariprofundales;f__Mariprofundaceae;g__Mariprofundus;s__Mariprofundus_ferrooxydans
Cluster_10371	79	76	100	36	66	59	k__Bacteria;p__Proteobacteria;c__Betaproteobacteria;o__no_rank_order;f__no_rank_family;g__no_rank_genus;s__Betaproteobacteria_bacterium_SG8_39
Cluster_103716	96	106	55	54	55	32	k__Bacteria;p__Proteobacteria;c__Betaproteobacteria;o__Burkholderiales;f__no_rank_family;g__Rubrivivax;s__Rubrivivax_gelatinosus
Cluster_103719	38	18	38	32	37	28	k__Bacteria;p__Firmicutes;c__Bacilli;o__Bacillales;f__Paenibacillaceae;g__Paenibacillus;s__Paenibacillus_curdlanolyticus
Cluster_103720	2	4	26	1	1	1	k__Bacteria;p__Proteobacteria;c__Gammaproteobacteria;o__Alteromonadales;f__Pseudoalteromonadaceae;g__Pseudoalteromonas;s__Pseudoalteromonas_sp._PLSV
Cluster_103723	19	10	46	25	29	27	k__Bacteria;p__Proteobacteria;c__Alphaproteobacteria;o__Kiloniellales;f__Kiloniellaceae;g__Kiloniella;s__Kiloniella_litopenaei
Cluster_103725	21	12	63	7	15	34	k__Bacteria;p__Proteobacteria;c__Gammaproteobacteria;o__Nevskiales;f__Sinobacteraceae;g__Steroidobacter;s__Steroidobacter_denitrificans
Cluster_103726	17	9	40	41	21	15	k__Bacteria;p__Proteobacteria;c__Gammaproteobacteria;o__Thiotrichales;f__no_rank_family;g__no_rank_genus;s__Thiotrichales_bacterium_SG8_50
Cluster_103732	45	54	108	37	55	52	k__Bacteria;p__Proteobacteria;c__Alphaproteobacteria;o__Rhodospirillales;f__Rhodospirillaceae;g__Dongia;s__Dongia_sp._URHE0060
Cluster_103733	12	13	39	19	4	36	k__Archaea;p__Thaumarchaeota;c__Nitrososphaeria;o__Nitrososphaerales;f__Nitrososphaeraceae;g__Nitrososphaera;s__Candidatus_Nitrososphaera_gargensis
Cluster_103736	16	28	36	20	17	20	k__Bacteria;p__Verrucomicrobia;c__Verrucomicrobiae;o__Verrucomicrobiales;f__Verrucomicrobia_subdivision_3;g__Pedosphaera;s__Pedosphaera_parvula
Cluster_103739	0	0	39	0	0	0	k__Bacteria;p__Proteobacteria;c__Betaproteobacteria;o__no_rank_order;f__no_rank_family;g__no_rank_genus;s__Betaproteobacteria_bacterium_SCGC_AG-212-J23
Cluster_103743	28	39	30	31	29	18	k__Bacteria;p__Proteobacteria;c__Deltaproteobacteria;o__Myxococcales;f__no_rank_family;g__no_rank_genus;s__Myxococcales_bacterium_SG8_38_1
Cluster_103745	62	41	59	72	71	63	k__Bacteria;p__Verrucomicrobia;c__Verrucomicrobiae;o__Verrucomicrobiales;f__Verrucomicrobia_subdivision_3;g__Pedosphaera;s__Pedosphaera_parvula
Cluster_103746	42	29	51	28	34	28	k__Bacteria;p__Acidobacteria;c__no_rank_class;o__no_rank_order;f__no_rank_family;g__no_rank_genus;s__Acidobacteria_bacterium_DSM_100886
Cluster_10375	86	77	96	90	135	49	k__Bacteria;p__Acidobacteria;c__Blastocatellia;o__no_rank_order;f__no_rank_family;g__Pyrinomonas;s__Pyrinomonas_methylaliphatogenes
Cluster_103750	23	21	43	12	19	28	k__Bacteria;p__Proteobacteria;c__Betaproteobacteria;o__Burkholderiales;f__Alcaligenaceae;g__Bordetella;s__Bordetella_petrii
Cluster_103751	28	28	74	27	36	28	k__Bacteria;p__Proteobacteria;c__Betaproteobacteria;o__no_rank_order;f__no_rank_family;g__no_rank_genus;s__Betaproteobacteria_bacterium_SG8_41
Cluster_103753	20	25	33	18	10	9	k__Bacteria;p__Firmicutes;c__Clostridia;o__Clostridiales;f__Clostridiales_Family_XVII._Incertae_Sedis;g__Thermaerobacter;s__Thermaerobacter_subterraneus
Cluster_103758	19	23	33	13	33	25	k__Bacteria;p__Proteobacteria;c__Betaproteobacteria;o__Burkholderiales;f__Comamonadaceae;g__Ramlibacter;s__Ramlibacter_sp._Leaf400
Cluster_10376	0	0	77	0	0	0	k__Bacteria;p__Proteobacteria;c__Deltaproteobacteria;o__Desulfuromonadales;f__Geobacteraceae;g__Geobacter;s__Geobacter_pickeringii
Cluster_103760	17	16	26	23	8	16	k__Bacteria;p__Proteobacteria;c__Betaproteobacteria;o__no_rank_order;f__no_rank_family;g__no_rank_genus;s__Betaproteobacteria_bacterium_SCGC_AG-212-J23
Cluster_103762	24	23	74	11	27	40	k__Bacteria;p__Proteobacteria;c__Gammaproteobacteria;o__Xanthomonadales;f__Xanthomonadaceae;g__Xanthomonas;s__Xanthomonas_translucens
Cluster_103765	38	66	60	27	28	20	k__Bacteria;p__Proteobacteria;c__Betaproteobacteria;o__Burkholderiales;f__Comamonadaceae;g__Hylemonella;s__Hylemonella_gracilis
Cluster_103767	33	39	59	31	33	27	k__Bacteria;p__Proteobacteria;c__Gammaproteobacteria;o__Nevskiales;f__Sinobacteraceae;g__Steroidobacter;s__Steroidobacter_denitrificans
Cluster_103772	2	7	48	7	12	19	k__Bacteria;p__Proteobacteria;c__Alphaproteobacteria;o__Rhizobiales;f__Bradyrhizobiaceae;g__Bradyrhizobium;s__Bradyrhizobium_neotropicale
Cluster_103774	7	9	21	22	22	24	k__Bacteria;p__Proteobacteria;c__Alphaproteobacteria;o__Sphingomonadales;f__Sphingomonadaceae;g__Sphingomonas;s__Sphingomonas_sp._ERG5
Cluster_103776	12	5	21	17	13	4	k__Bacteria;p__no_rank_phylum;c__no_rank_class;o__no_rank_order;f__no_rank_family;g__no_rank_genus;s__uncultured_bacterium
Cluster_103777	19	19	32	24	27	35	k__Bacteria;p__Gemmatimonadetes;c__Gemmatimonadetes;o__Gemmatimonadales;f__Gemmatimonadaceae;g__Gemmatimonas;s__Gemmatimonas_sp._SM23_52
Cluster_103780	75	65	71	45	50	32	k__Bacteria;p__Proteobacteria;c__Gammaproteobacteria;o__Enterobacteriales;f__Enterobacteriaceae;g__Serratia;s__Serratia_sp._M24T3
Cluster_103783	19	7	34	35	40	22	k__Bacteria;p__Proteobacteria;c__Betaproteobacteria;o__Burkholderiales;f__no_rank_family;g__Rhizobacter;s__Rhizobacter_sp._Root404
Cluster_103784	1	3	29	1	1	8	k__Bacteria;p__Gemmatimonadetes;c__Gemmatimonadetes;o__Gemmatimonadales;f__Gemmatimonadaceae;g__Gemmatimonas;s__Gemmatimonas_sp._SM23_52
Cluster_103787	0	0	32	0	4	2	k__Bacteria;p__Proteobacteria;c__Alphaproteobacteria;o__Rhodospirillales;f__Acetobacteraceae;g__Roseomonas;s__Roseomonas_aerilata
Cluster_103789	30	24	34	22	29	15	k__Bacteria;p__Proteobacteria;c__Deltaproteobacteria;o__Myxococcales;f__Polyangiaceae;g__Sorangium;s__Sorangium_cellulosum
Cluster_103790	43	33	47	20	28	15	k__Bacteria;p__Proteobacteria;c__Betaproteobacteria;o__no_rank_order;f__no_rank_family;g__no_rank_genus;s__Betaproteobacteria_bacterium_SG8_41
Cluster_103791	46	30	54	34	30	18	k__Bacteria;p__Proteobacteria;c__Alphaproteobacteria;o__Caulobacterales;f__Caulobacteraceae;g__Brevundimonas;s__Brevundimonas_sp._Root1279
Cluster_103792	24	41	36	12	42	42	k__Bacteria;p__Proteobacteria;c__Betaproteobacteria;o__no_rank_order;f__no_rank_family;g__no_rank_genus;s__Betaproteobacteria_bacterium_SG8_41
Cluster_103793	13	15	31	19	16	17	k__Virus;p__no_rank_phylum;c__no_rank_class;o__Caudovirales;f__Podoviridae;g__no_rank_genus;s__Pseudomonas_phage_KPP25
Cluster_10389	38	7	124	6	26	78	k__Bacteria;p__Proteobacteria;c__Betaproteobacteria;o__Rhodocyclales;f__Rhodocyclaceae;g__Aromatoleum;s__Aromatoleum_aromaticum
Cluster_10395	542	467	294	318	337	207	k__Bacteria;p__no_rank_phylum;c__no_rank_class;o__no_rank_order;f__no_rank_family;g__no_rank_genus;s__candidate_division_TA06_bacterium_SM23_40
Cluster_104005	72	50	79	77	51	38	k__Bacteria;p__Proteobacteria;c__Betaproteobacteria;o__no_rank_order;f__no_rank_family;g__no_rank_genus;s__Betaproteobacteria_bacterium_SCGC_AG-212-J23
Cluster_104010	33	27	46	32	21	24	k__Bacteria;p__Proteobacteria;c__Betaproteobacteria;o__Burkholderiales;f__Comamonadaceae;g__Variovorax;s__Variovorax_sp._URHB0020
Cluster_104015	15	18	17	24	20	14	k__Bacteria;p__Proteobacteria;c__Deltaproteobacteria;o__Myxococcales;f__no_rank_family;g__Enhygromyxa;s__Enhygromyxa_salina
Cluster_104016	14	9	5	28	14	5	k__Bacteria;p__Verrucomicrobia;c__Verrucomicrobiae;o__Verrucomicrobiales;f__Verrucomicrobia_subdivision_3;g__Pedosphaera;s__Pedosphaera_parvula
Cluster_104018	113	108	103	166	131	110	k__Bacteria;p__Acidobacteria;c__no_rank_class;o__no_rank_order;f__no_rank_family;g__no_rank_genus;s__Acidobacteria_bacterium_DSM_100886
Cluster_104022	141	104	134	138	126	88	k__Bacteria;p__Acidobacteria;c__Blastocatellia;o__no_rank_order;f__no_rank_family;g__Pyrinomonas;s__Pyrinomonas_methylaliphatogenes
Cluster_104025	4	21	12	20	14	16	k__Bacteria;p__Proteobacteria;c__Betaproteobacteria;o__Rhodocyclales;f__Rhodocyclaceae;g__Thauera;s__Thauera_humireducens
Cluster_104026	7	3	6	24	3	6	k__Bacteria;p__Acidobacteria;c__Acidobacteriia;o__Acidobacteriales;f__Acidobacteriaceae;g__Candidatus_Koribacter;s__Candidatus_Koribacter_versatilis
Cluster_104030	57	34	21	35	21	15	k__Bacteria;p__Proteobacteria;c__Betaproteobacteria;o__no_rank_order;f__no_rank_family;g__no_rank_genus;s__Betaproteobacteria_bacterium_SCGC_AG-212-J23
Cluster_104034	12	13	14	34	27	13	k__Bacteria;p__Proteobacteria;c__Deltaproteobacteria;o__Desulfuromonadales;f__Desulfuromonadaceae;g__Pelobacter;s__Pelobacter_carbinolicus
Cluster_10404	148	118	131	193	205	100	k__Bacteria;p__Bacteroidetes;c__Cytophagia;o__Cytophagales;f__Cytophagaceae;g__Microscilla;s__Microscilla_marina
Cluster_104045	26	3	12	33	23	8	k__Bacteria;p__Proteobacteria;c__Gammaproteobacteria;o__no_rank_order;f__no_rank_family;g__no_rank_genus;s__Gammaproteobacteria_bacterium_SG8_31
Cluster_104046	21	16	33	44	41	13	k__Bacteria;p__no_rank_phylum;c__no_rank_class;o__no_rank_order;f__no_rank_family;g__no_rank_genus;s__uncultured_bacterium
Cluster_104054	0	0	6	37	15	10	k__Bacteria;p__Gemmatimonadetes;c__Gemmatimonadetes;o__Gemmatimonadales;f__Gemmatimonadaceae;g__Gemmatimonas;s__Gemmatimonas_aurantiaca
Cluster_104060	15	17	26	38	20	22	k__Bacteria;p__Cyanobacteria;c__no_rank_class;o__Chroococcales;f__no_rank_family;g__Cyanobium;s__Cyanobium_gracile
Cluster_104064	36	28	15	31	37	13	k__Bacteria;p__Proteobacteria;c__Alphaproteobacteria;o__Rhodobacterales;f__Rhodobacteraceae;g__Rhodovulum;s__Rhodovulum_sp._PH10
Cluster_104066	19	17	14	48	51	22	k__Bacteria;p__Proteobacteria;c__Betaproteobacteria;o__no_rank_order;f__no_rank_family;g__no_rank_genus;s__Betaproteobacteria_bacterium_SG8_39
Cluster_104069	41	31	44	30	18	32	k__Bacteria;p__Gemmatimonadetes;c__Gemmatimonadetes;o__Gemmatimonadales;f__Gemmatimonadaceae;g__Gemmatimonas;s__Gemmatimonas_aurantiaca
Cluster_104073	8	15	9	30	28	18	k__Bacteria;p__Proteobacteria;c__Betaproteobacteria;o__no_rank_order;f__no_rank_family;g__no_rank_genus;s__Betaproteobacteria_bacterium_SCGC_AG-212-J23
Cluster_104074	13	2	24	24	7	14	k__Bacteria;p__Proteobacteria;c__Gammaproteobacteria;o__Pseudomonadales;f__Pseudomonadaceae;g__Pseudomonas;s__Pseudomonas_stutzeri
Cluster_104077	26	28	8	32	23	31	k__Bacteria;p__Nitrospirae;c__Nitrospira;o__Nitrospirales;f__Nitrospiraceae;g__Nitrospira;s__Nitrospira_sp._SCGC_AG-212-E16
Cluster_104078	6	15	19	37	19	25	k__Bacteria;p__Proteobacteria;c__Gammaproteobacteria;o__Vibrionales;f__Vibrionaceae;g__Vibrio;s__Vibrio_sinaloensis
Cluster_104080	28	28	49	30	27	24	k__Bacteria;p__Proteobacteria;c__Gammaproteobacteria;o__Pseudomonadales;f__Pseudomonadaceae;g__Pseudomonas;s__Pseudomonas_syringae
Cluster_104081	7	7	5	24	16	0	k__Bacteria;p__Nitrospirae;c__Nitrospira;o__Nitrospirales;f__Nitrospiraceae;g__Nitrospira;s__Candidatus_Nitrospira_nitrosa
Cluster_104292	9	21	28	16	44	18	k__Bacteria;p__Proteobacteria;c__Betaproteobacteria;o__no_rank_order;f__no_rank_family;g__no_rank_genus;s__Betaproteobacteria_bacterium_SCGC_AG-212-J23
Cluster_104297	85	46	59	87	103	85	k__Bacteria;p__Proteobacteria;c__Betaproteobacteria;o__no_rank_order;f__no_rank_family;g__no_rank_genus;s__Betaproteobacteria_bacterium_SG8_39
Cluster_104301	21	21	21	28	54	18	k__Bacteria;p__Proteobacteria;c__Gammaproteobacteria;o__Xanthomonadales;f__Xanthomonadaceae;g__Pseudoxanthomonas;s__Pseudoxanthomonas_sp._Root630
Cluster_104303	54	56	79	70	68	41	k__Bacteria;p__Gemmatimonadetes;c__Gemmatimonadetes;o__Gemmatimonadales;f__Gemmatimonadaceae;g__Gemmatirosa;s__Gemmatirosa_kalamazoonesis
Cluster_104311	33	14	21	27	34	22	k__Bacteria;p__Proteobacteria;c__Alphaproteobacteria;o__Rhodobacterales;f__Rhodobacteraceae;g__Rhodovulum;s__Rhodovulum_sp._PH10
Cluster_104314	31	17	35	70	46	29	k__Bacteria;p__Nitrospirae;c__Nitrospira;o__Nitrospirales;f__Nitrospiraceae;g__Nitrospira;s__Candidatus_Nitrospira_nitrosa
Cluster_104316	19	15	16	28	29	28	k__Bacteria;p__Nitrospirae;c__Nitrospira;o__Nitrospirales;f__Nitrospiraceae;g__Nitrospira;s__Candidatus_Nitrospira_inopinata
Cluster_104319	21	20	9	11	37	9	k__Bacteria;p__Nitrospirae;c__Nitrospira;o__Nitrospirales;f__Nitrospiraceae;g__Nitrospira;s__Nitrospira_moscoviensis
Cluster_104321	33	25	24	25	40	28	k__Bacteria;p__Nitrospirae;c__Nitrospira;o__Nitrospirales;f__Nitrospiraceae;g__Nitrospira;s__Candidatus_Nitrospira_nitrificans
Cluster_104322	0	5	11	14	29	3	k__Bacteria;p__Cyanobacteria;c__no_rank_class;o__Oscillatoriales;f__no_rank_family;g__Leptolyngbya;s__Leptolyngbya_sp._PCC_7375
Cluster_104327	10	6	8	34	22	9	k__Bacteria;p__Proteobacteria;c__Gammaproteobacteria;o__Thiotrichales;f__Thiotrichaceae;g__Thioploca;s__Thioploca_ingrica
Cluster_104329	10	19	20	18	30	8	k__Bacteria;p__Actinobacteria;c__Actinobacteria;o__Frankiales;f__Frankiaceae;g__Frankia;s__Frankia_sp._EUN1f
Cluster_104330	11	10	10	5	22	19	k__Bacteria;p__Proteobacteria;c__Betaproteobacteria;o__Methylophilales;f__Methylophilaceae;g__Methylobacillus;s__Methylobacillus_flagellatus
Cluster_104331	23	5	21	18	24	15	k__Bacteria;p__Proteobacteria;c__Betaproteobacteria;o__no_rank_order;f__no_rank_family;g__no_rank_genus;s__Betaproteobacteria_bacterium_SCGC_AG-212-J23
Cluster_104335	18	22	38	20	22	19	k__Bacteria;p__Proteobacteria;c__Gammaproteobacteria;o__Cellvibrionales;f__Spongiibacteraceae;g__Dasania;s__Dasania_marina
Cluster_104339	20	14	2	7	31	6	k__Bacteria;p__Proteobacteria;c__Betaproteobacteria;o__Burkholderiales;f__Burkholderiaceae;g__Burkholderia;s__Burkholderia_cenocepacia
Cluster_104344	27	8	16	11	37	13	k__Bacteria;p__Nitrospirae;c__Nitrospira;o__Nitrospirales;f__Nitrospiraceae;g__Nitrospira;s__Nitrospira_moscoviensis
Cluster_104347	23	12	16	37	30	7	k__Bacteria;p__Proteobacteria;c__Deltaproteobacteria;o__Myxococcales;f__Cystobacteraceae;g__Stigmatella;s__Stigmatella_aurantiaca
Cluster_104349	20	24	23	34	42	7	k__Bacteria;p__Proteobacteria;c__Gammaproteobacteria;o__Oceanospirillales;f__Halomonadaceae;g__Halomonas;s__Halomonas_sp._HL-48
Cluster_104352	10	11	2	5	30	13	k__Bacteria;p__Proteobacteria;c__Alphaproteobacteria;o__Rhodospirillales;f__Rhodospirillaceae;g__Nisaea;s__Nisaea_denitrificans
Cluster_104353	32	36	31	27	37	24	k__Bacteria;p__Verrucomicrobia;c__Opitutae;o__Opitutales;f__Opitutaceae;g__Opitutus;s__Opitutus_terrae
Cluster_104355	26	17	7	12	31	11	k__Bacteria;p__Proteobacteria;c__Betaproteobacteria;o__no_rank_order;f__no_rank_family;g__no_rank_genus;s__Betaproteobacteria_bacterium_SCGC_AG-212-J23
Cluster_104356	20	28	19	20	31	23	k__Bacteria;p__Proteobacteria;c__Alphaproteobacteria;o__Rhizobiales;f__Rhodobiaceae;g__Afifella;s__Afifella_pfennigii
Cluster_104357	10	13	14	39	32	23	k__Bacteria;p__Nitrospirae;c__Nitrospira;o__Nitrospirales;f__Nitrospiraceae;g__Nitrospira;s__Candidatus_Nitrospira_inopinata
Cluster_104359	31	36	27	33	48	26	k__Bacteria;p__Gemmatimonadetes;c__Gemmatimonadetes;o__Gemmatimonadales;f__Gemmatimonadaceae;g__Gemmatimonas;s__Gemmatimonas_phototrophica
Cluster_104360	9	13	10	17	36	12	k__Bacteria;p__Proteobacteria;c__Gammaproteobacteria;o__Pseudomonadales;f__Pseudomonadaceae;g__Pseudomonas;s__Pseudomonas_sp._20_BN
Cluster_104361	20	22	25	24	33	25	k__Bacteria;p__Proteobacteria;c__Betaproteobacteria;o__no_rank_order;f__no_rank_family;g__no_rank_genus;s__Betaproteobacteria_bacterium_SCGC_AG-212-J23
Cluster_104362	8	14	14	17	28	13	k__Bacteria;p__Proteobacteria;c__Alphaproteobacteria;o__Rhizobiales;f__Beijerinckiaceae;g__Methylocapsa;s__Methylocapsa_aurea
Cluster_104369	23	12	20	14	21	13	k__Bacteria;p__Proteobacteria;c__Alphaproteobacteria;o__Rhizobiales;f__Phyllobacteriaceae;g__Mesorhizobium;s__Mesorhizobium_sp._Root1471
Cluster_104370	10	2	4	9	26	19	k__Bacteria;p__Gemmatimonadetes;c__Gemmatimonadetes;o__Gemmatimonadales;f__Gemmatimonadaceae;g__Gemmatimonas;s__Gemmatimonas_sp._SM23_52
Cluster_104371	23	47	60	23	58	34	k__Bacteria;p__Proteobacteria;c__Alphaproteobacteria;o__Rhizobiales;f__Methylobacteriaceae;g__Microvirga;s__Microvirga_vignae
Cluster_104375	25	16	10	18	20	13	k__Bacteria;p__Deinococcus-Thermus;c__Deinococci;o__Thermales;f__Thermaceae;g__Thermus;s__Thermus_parvatiensis
Cluster_104377	24	23	17	25	34	16	k__Bacteria;p__Proteobacteria;c__Gammaproteobacteria;o__Nevskiales;f__Sinobacteraceae;g__Steroidobacter;s__Steroidobacter_denitrificans
Cluster_104378	33	35	46	27	29	23	k__Bacteria;p__Gemmatimonadetes;c__Gemmatimonadetes;o__Gemmatimonadales;f__Gemmatimonadaceae;g__Gemmatimonas;s__Gemmatimonas_sp._SG8_17
Cluster_104380	39	15	14	4	20	16	k__Bacteria;p__Proteobacteria;c__Betaproteobacteria;o__Burkholderiales;f__Comamonadaceae;g__Curvibacter;s__Curvibacter_gracilis
Cluster_104382	77	30	54	29	50	39	k__Bacteria;p__Proteobacteria;c__Alphaproteobacteria;o__Rhodospirillales;f__no_rank_family;g__no_rank_genus;s__Rhodospirillales_bacterium_URHD0088
Cluster_104384	64	61	37	46	56	50	k__Bacteria;p__Bacteroidetes;c__Flavobacteriia;o__Flavobacteriales;f__Flavobacteriaceae;g__Galbibacter;s__Galbibacter_marinus
Cluster_104386	21	37	23	30	40	21	k__Bacteria;p__Proteobacteria;c__Betaproteobacteria;o__Burkholderiales;f__Burkholderiaceae;g__Burkholderia;s__Burkholderia_sp._CCGE1003
Cluster_104390	26	22	22	20	37	11	k__Virus;p__no_rank_phylum;c__no_rank_class;o__no_rank_order;f__no_rank_family;g__no_rank_genus;s__Gordonia_phage_GMA2
Cluster_104391	19	23	19	34	68	18	k__Bacteria;p__Proteobacteria;c__Alphaproteobacteria;o__no_rank_order;f__no_rank_family;g__no_rank_genus;s__alpha_proteobacterium_BAL199
Cluster_104392	51	30	26	24	44	23	k__Bacteria;p__Nitrospirae;c__Nitrospira;o__Nitrospirales;f__Nitrospiraceae;g__Nitrospira;s__Candidatus_Nitrospira_nitrificans
Cluster_104393	30	28	56	50	48	38	k__Bacteria;p__Proteobacteria;c__Alphaproteobacteria;o__Caulobacterales;f__Caulobacteraceae;g__Asticcacaulis;s__Asticcacaulis_sp._AC460
Cluster_10442	472	216	106	91	91	99	k__Bacteria;p__Proteobacteria;c__Gammaproteobacteria;o__Methylococcales;f__Methylococcaceae;g__Methylosarcina;s__Methylosarcina_fibrata
Cluster_10445	27	29	68	25	37	50	k__Bacteria;p__Proteobacteria;c__Gammaproteobacteria;o__Pseudomonadales;f__Pseudomonadaceae;g__Pseudomonas;s__Pseudomonas_sp._S9
Cluster_10446	7	8	107	29	28	67	k__Bacteria;p__Proteobacteria;c__Betaproteobacteria;o__Burkholderiales;f__Comamonadaceae;g__Limnohabitans;s__Limnohabitans_planktonicus
Cluster_10448	50	35	66	48	30	57	k__Bacteria;p__no_rank_phylum;c__no_rank_class;o__no_rank_order;f__no_rank_family;g__no_rank_genus;s__uncultured_bacterium
Cluster_10450	358	404	213	228	232	129	k__Bacteria;p__Proteobacteria;c__Gammaproteobacteria;o__Nevskiales;f__Sinobacteraceae;g__Steroidobacter;s__Steroidobacter_denitrificans
Cluster_10453	126	67	83	47	33	39	k__Bacteria;p__Proteobacteria;c__Gammaproteobacteria;o__no_rank_order;f__no_rank_family;g__no_rank_genus;s__Gammaproteobacteria_bacterium_SG8_30
Cluster_104628	21	25	10	21	37	23	k__Bacteria;p__Proteobacteria;c__Betaproteobacteria;o__Burkholderiales;f__Comamonadaceae;g__Hydrogenophaga;s__no_rank_species
Cluster_104629	17	30	6	18	28	30	k__Bacteria;p__Proteobacteria;c__Gammaproteobacteria;o__Cellvibrionales;f__Porticoccaceae;g__Porticoccus;s__Porticoccus_hydrocarbonoclasticus
Cluster_104631	8	5	34	6	1	42	k__Bacteria;p__Proteobacteria;c__Betaproteobacteria;o__Rhodocyclales;f__Rhodocyclaceae;g__Azoarcus;s__Azoarcus_toluclasticus
Cluster_104634	48	23	17	14	14	30	k__Bacteria;p__Nitrospirae;c__Nitrospira;o__Nitrospirales;f__Nitrospiraceae;g__Nitrospira;s__Nitrospira_sp._SCGC_AG-212-E16
Cluster_104636	34	28	21	20	60	33	k__Bacteria;p__Planctomycetes;c__Phycisphaerae;o__no_rank_order;f__no_rank_family;g__no_rank_genus;s__Phycisphaerae_bacterium_SM23_30
Cluster_104650	40	22	51	21	20	43	k__Bacteria;p__Proteobacteria;c__Betaproteobacteria;o__no_rank_order;f__no_rank_family;g__no_rank_genus;s__Betaproteobacteria_bacterium_SG8_39
Cluster_104651	14	7	8	38	33	46	k__Bacteria;p__Proteobacteria;c__Betaproteobacteria;o__no_rank_order;f__no_rank_family;g__no_rank_genus;s__Betaproteobacteria_bacterium_SG8_39
Cluster_104652	32	36	52	38	48	34	k__Bacteria;p__Nitrospirae;c__Nitrospira;o__Nitrospirales;f__Nitrospiraceae;g__Nitrospira;s__Nitrospira_moscoviensis
Cluster_104653	24	47	48	24	51	29	k__Bacteria;p__Proteobacteria;c__Alphaproteobacteria;o__Rhizobiales;f__Bradyrhizobiaceae;g__Nitrobacter;s__Nitrobacter_sp._Nb-311A
Cluster_104654	0	11	37	4	10	28	k__Bacteria;p__no_rank_phylum;c__no_rank_class;o__no_rank_order;f__no_rank_family;g__no_rank_genus;s__uncultured_bacterium_888
Cluster_104659	10	5	22	22	22	52	k__Bacteria;p__Chrysiogenetes;c__Chrysiogenetes;o__Chrysiogenales;f__Chrysiogenaceae;g__Desulfurispirillum;s__Desulfurispirillum_indicum
Cluster_104660	93	50	47	30	51	40	k__Bacteria;p__Actinobacteria;c__Thermoleophilia;o__Solirubrobacterales;f__Solirubrobacteraceae;g__Solirubrobacter;s__Solirubrobacter_sp._URHD0082
Cluster_104663	13	7	63	7	4	37	k__Bacteria;p__Proteobacteria;c__Betaproteobacteria;o__no_rank_order;f__no_rank_family;g__no_rank_genus;s__Betaproteobacteria_bacterium_SG8_39
Cluster_104664	14	24	34	15	11	30	k__Bacteria;p__Cyanobacteria;c__no_rank_class;o__Nostocales;f__Microchaetaceae;g__Tolypothrix;s__Tolypothrix_campylonemoides
Cluster_104668	68	60	58	89	63	51	k__Bacteria;p__Verrucomicrobia;c__Verrucomicrobiae;o__Verrucomicrobiales;f__Verrucomicrobia_subdivision_3;g__Pedosphaera;s__Pedosphaera_parvula
Cluster_104669	33	42	34	21	28	39	k__Bacteria;p__Proteobacteria;c__Gammaproteobacteria;o__Thiotrichales;f__Thiotrichaceae;g__Leucothrix;s__Leucothrix_mucor
Cluster_104670	17	19	12	17	18	42	k__Bacteria;p__Proteobacteria;c__Gammaproteobacteria;o__no_rank_order;f__no_rank_family;g__no_rank_genus;s__Gammaproteobacteria_bacterium_SG8_31
Cluster_104671	25	16	14	22	22	30	k__Bacteria;p__Cyanobacteria;c__no_rank_class;o__Oscillatoriales;f__no_rank_family;g__Oscillatoria;s__Oscillatoria_sp._PCC_10802
Cluster_104674	27	27	35	25	30	39	k__Bacteria;p__Acidobacteria;c__Acidobacteriia;o__Acidobacteriales;f__Acidobacteriaceae;g__Edaphobacter;s__Edaphobacter_aggregans
Cluster_104680	213	183	113	160	200	91	k__Bacteria;p__Firmicutes;c__Bacilli;o__Bacillales;f__Bacillaceae;g__Bacillus;s__Bacillus_halodurans
Cluster_104681	207	198	126	117	128	75	k__Bacteria;p__Proteobacteria;c__Betaproteobacteria;o__Burkholderiales;f__Burkholderiaceae;g__Burkholderia;s__Burkholderia_sp._BDU5
Cluster_104682	199	157	108	99	123	60	k__Bacteria;p__Proteobacteria;c__Alphaproteobacteria;o__Rhizobiales;f__no_rank_family;g__no_rank_genus;s__Rhizobiales_bacterium_YIM_77505
Cluster_1048	940	885	544	444	588	428	k__Bacteria;p__Acidobacteria;c__Blastocatellia;o__no_rank_order;f__no_rank_family;g__Pyrinomonas;s__Pyrinomonas_methylaliphatogenes
Cluster_104844	74	27	36	25	29	23	k__Bacteria;p__Nitrospirae;c__Nitrospira;o__Nitrospirales;f__Nitrospiraceae;g__Nitrospira;s__Nitrospira_moscoviensis
Cluster_104847	29	19	28	9	21	12	k__Bacteria;p__Proteobacteria;c__Betaproteobacteria;o__no_rank_order;f__no_rank_family;g__no_rank_genus;s__Betaproteobacteria_bacterium_SCGC_AG-212-J23
Cluster_104853	22	9	11	1	16	6	k__Bacteria;p__Proteobacteria;c__Betaproteobacteria;o__no_rank_order;f__no_rank_family;g__no_rank_genus;s__Betaproteobacteria_bacterium_SCGC_AG-212-J23
Cluster_104854	31	4	5	0	0	0	k__Bacteria;p__Proteobacteria;c__Betaproteobacteria;o__no_rank_order;f__no_rank_family;g__no_rank_genus;s__Betaproteobacteria_bacterium_SCGC_AG-212-J23
Cluster_104855	38	34	10	22	26	18	k__Bacteria;p__Proteobacteria;c__Betaproteobacteria;o__Burkholderiales;f__Burkholderiaceae;g__Cupriavidus;s__Cupriavidus_pauculus
Cluster_104860	30	7	1	0	6	5	k__Bacteria;p__Proteobacteria;c__Gammaproteobacteria;o__Alteromonadales;f__Shewanellaceae;g__Shewanella;s__Shewanella_sp._MR-4
Cluster_104864	32	28	4	6	5	12	k__Bacteria;p__Proteobacteria;c__Betaproteobacteria;o__Burkholderiales;f__Comamonadaceae;g__Pelomonas;s__Pelomonas_sp._Root1217
Cluster_104869	35	37	26	28	28	31	k__Bacteria;p__Proteobacteria;c__Betaproteobacteria;o__Burkholderiales;f__Sutterellaceae;g__Parasutterella;s__Parasutterella_excrementihominis_CAG:233
Cluster_104872	35	19	27	52	39	43	k__Bacteria;p__Actinobacteria;c__Actinobacteria;o__Corynebacteriales;f__Nocardiaceae;g__Rhodococcus;s__Rhodococcus_aetherivorans
Cluster_104875	42	17	16	3	16	20	k__Bacteria;p__Chloroflexi;c__Ktedonobacteria;o__Ktedonobacterales;f__Ktedonobacteraceae;g__Ktedonobacter;s__Ktedonobacter_racemifer
Cluster_104878	40	32	31	29	33	21	k__Bacteria;p__Nitrospirae;c__Nitrospira;o__Nitrospirales;f__Nitrospiraceae;g__Nitrospira;s__Nitrospira_moscoviensis
Cluster_104879	20	25	31	22	13	28	k__Bacteria;p__Proteobacteria;c__Betaproteobacteria;o__no_rank_order;f__no_rank_family;g__no_rank_genus;s__Betaproteobacteria_bacterium_SCGC_AG-212-J23
Cluster_104881	42	37	31	18	14	4	k__Bacteria;p__Firmicutes;c__Clostridia;o__Clostridiales;f__no_rank_family;g__no_rank_genus;s__Clostridiales_bacterium_VE202-27
Cluster_104885	20	6	13	9	14	11	k__Bacteria;p__no_rank_phylum;c__no_rank_class;o__no_rank_order;f__no_rank_family;g__no_rank_genus;s__uncultured_bacterium
Cluster_104896	30	20	10	9	13	7	k__Bacteria;p__Proteobacteria;c__Betaproteobacteria;o__Burkholderiales;f__Oxalobacteraceae;g__Herminiimonas;s__Herminiimonas_sp._CN
Cluster_104898	30	21	13	3	19	12	k__Bacteria;p__Nitrospirae;c__Nitrospira;o__Nitrospirales;f__Nitrospiraceae;g__Nitrospira;s__Nitrospira_moscoviensis
Cluster_104900	32	10	22	29	24	17	k__Bacteria;p__no_rank_phylum;c__no_rank_class;o__no_rank_order;f__no_rank_family;g__no_rank_genus;s__uncultured_bacterium
Cluster_104905	40	43	5	5	17	8	k__Bacteria;p__Proteobacteria;c__Gammaproteobacteria;o__no_rank_order;f__no_rank_family;g__no_rank_genus;s__Gammaproteobacteria_bacterium_SG8_31
Cluster_104909	20	5	4	2	6	2	k__Bacteria;p__Proteobacteria;c__Gammaproteobacteria;o__Cellvibrionales;f__Cellvibrionaceae;g__Cellvibrio;s__Cellvibrio_sp._pealriver
Cluster_104912	46	49	12	7	20	6	k__Bacteria;p__Proteobacteria;c__Gammaproteobacteria;o__Xanthomonadales;f__Rhodanobacteraceae;g__Dokdonella;s__Dokdonella_koreensis
Cluster_104913	22	22	29	21	7	27	k__Bacteria;p__Proteobacteria;c__Betaproteobacteria;o__Burkholderiales;f__Burkholderiaceae;g__Paraburkholderia;s__Paraburkholderia_terrae
Cluster_104917	25	11	7	5	7	4	k__Bacteria;p__Proteobacteria;c__Alphaproteobacteria;o__Rhizobiales;f__no_rank_family;g__no_rank_genus;s__Rhizobiales_bacterium_YIM_77505
Cluster_104918	32	9	10	0	1	9	k__Bacteria;p__Proteobacteria;c__Betaproteobacteria;o__Burkholderiales;f__no_rank_family;g__Methylibium;s__Methylibium_sp._NZG
Cluster_104919	30	34	12	7	17	2	k__Bacteria;p__no_rank_phylum;c__no_rank_class;o__no_rank_order;f__no_rank_family;g__no_rank_genus;s__uncultured_bacterium
Cluster_10492	116	115	131	57	101	63	k__Bacteria;p__Nitrospirae;c__Nitrospira;o__Nitrospirales;f__Nitrospiraceae;g__Nitrospira;s__Nitrospira_sp._SCGC_AG-212-E16
Cluster_105126	19	32	9	8	12	15	k__Bacteria;p__Proteobacteria;c__Betaproteobacteria;o__Burkholderiales;f__no_rank_family;g__no_rank_genus;s__[Polyangium]_brachysporum
Cluster_105127	12	38	10	1	3	12	k__Bacteria;p__Nitrospirae;c__Nitrospira;o__Nitrospirales;f__Nitrospiraceae;g__Nitrospira;s__Nitrospira_sp._SCGC_AG-212-E16
Cluster_105135	35	40	19	16	26	18	k__Bacteria;p__Actinobacteria;c__Actinobacteria;o__Micrococcales;f__Sanguibacteraceae;g__Sanguibacter;s__Sanguibacter_sp._Leaf3
Cluster_105138	33	34	27	8	27	33	k__Bacteria;p__Proteobacteria;c__Betaproteobacteria;o__no_rank_order;f__no_rank_family;g__no_rank_genus;s__Betaproteobacteria_bacterium_SCGC_AG-212-J23
Cluster_10514	88	109	123	64	108	70	k__Bacteria;p__Chlorobi;c__Chlorobia;o__Chlorobiales;f__Chlorobiaceae;g__Chlorobium;s__Chlorobium_sp._GBChlB
Cluster_105141	10	36	10	14	10	9	k__Bacteria;p__Proteobacteria;c__Betaproteobacteria;o__no_rank_order;f__no_rank_family;g__no_rank_genus;s__Betaproteobacteria_bacterium_SCGC_AG-212-J23
Cluster_105143	21	29	8	18	31	18	k__Bacteria;p__Gemmatimonadetes;c__Gemmatimonadetes;o__Gemmatimonadales;f__Gemmatimonadaceae;g__Gemmatimonas;s__Gemmatimonas_sp._SG8_28
Cluster_105145	24	29	28	27	22	17	k__Bacteria;p__Planctomycetes;c__no_rank_class;o__no_rank_order;f__no_rank_family;g__no_rank_genus;s__Planctomycetes_bacterium_DG_58
Cluster_105151	11	30	30	8	11	18	k__Bacteria;p__Proteobacteria;c__Gammaproteobacteria;o__Nevskiales;f__Sinobacteraceae;g__Steroidobacter;s__Steroidobacter_denitrificans
Cluster_105152	22	26	9	3	8	6	k__Bacteria;p__Proteobacteria;c__Betaproteobacteria;o__Burkholderiales;f__Alcaligenaceae;g__Achromobacter;s__Achromobacter_sp.
Cluster_105153	23	41	17	16	12	6	k__Bacteria;p__Actinobacteria;c__Actinobacteria;o__Streptomycetales;f__Streptomycetaceae;g__Streptomyces;s__Streptomyces_sp._NRRL_S-455
Cluster_105155	25	36	14	27	23	13	k__Bacteria;p__Proteobacteria;c__Alphaproteobacteria;o__Rhodobacterales;f__Rhodobacteraceae;g__Pelagibaca;s__Pelagibaca_bermudensis
Cluster_105156	21	25	29	16	22	11	k__Bacteria;p__Proteobacteria;c__Betaproteobacteria;o__no_rank_order;f__no_rank_family;g__no_rank_genus;s__Betaproteobacteria_bacterium_SG8_39
Cluster_105157	184	178	160	177	179	143	k__Bacteria;p__Proteobacteria;c__Gammaproteobacteria;o__Nevskiales;f__Sinobacteraceae;g__Steroidobacter;s__Steroidobacter_denitrificans
Cluster_105158	39	45	48	19	29	15	k__Bacteria;p__Proteobacteria;c__Gammaproteobacteria;o__Pseudomonadales;f__Pseudomonadaceae;g__Pseudomonas;s__Pseudomonas_alcaligenes
Cluster_10516	81	88	114	66	96	55	k__Bacteria;p__Acidobacteria;c__Blastocatellia;o__no_rank_order;f__no_rank_family;g__Pyrinomonas;s__Pyrinomonas_methylaliphatogenes
Cluster_105160	26	23	38	16	17	17	k__Bacteria;p__Proteobacteria;c__Alphaproteobacteria;o__Rhodospirillales;f__Acetobacteraceae;g__Gluconobacter;s__Gluconobacter_albidus
Cluster_105161	29	44	30	24	64	18	k__Bacteria;p__Proteobacteria;c__Gammaproteobacteria;o__no_rank_order;f__no_rank_family;g__no_rank_genus;s__Gammaproteobacteria_bacterium_SG8_31
Cluster_105163	41	51	44	36	28	23	k__Bacteria;p__Proteobacteria;c__Betaproteobacteria;o__Burkholderiales;f__Comamonadaceae;g__Ramlibacter;s__Ramlibacter_tataouinensis
Cluster_105167	17	28	16	25	18	14	k__Bacteria;p__Proteobacteria;c__Alphaproteobacteria;o__Sphingomonadales;f__Sphingomonadaceae;g__Sphingomonas;s__Sphingomonas_sp._ERG5
Cluster_105170	34	24	36	24	25	24	k__Bacteria;p__Proteobacteria;c__Gammaproteobacteria;o__Nevskiales;f__Sinobacteraceae;g__Steroidobacter;s__Steroidobacter_denitrificans
Cluster_105176	86	70	72	58	66	52	k__Bacteria;p__no_rank_phylum;c__no_rank_class;o__no_rank_order;f__no_rank_family;g__no_rank_genus;s__uncultured_bacterium
Cluster_105179	36	28	12	9	24	11	k__Bacteria;p__Candidatus_Rokubacteria;c__no_rank_class;o__no_rank_order;f__no_rank_family;g__no_rank_genus;s__Candidatus_Rokubacteria_bacterium_CSP1-6
Cluster_105180	38	45	36	27	22	29	k__Bacteria;p__Actinobacteria;c__Actinobacteria;o__Micrococcales;f__Micrococcaceae;g__Acaricomes;s__Acaricomes_phytoseiuli
Cluster_105181	27	33	14	3	6	14	k__Bacteria;p__Proteobacteria;c__Gammaproteobacteria;o__no_rank_order;f__no_rank_family;g__no_rank_genus;s__Gammaproteobacteria_bacterium_SG8_15
Cluster_105183	100	87	71	88	83	57	k__Bacteria;p__Proteobacteria;c__Betaproteobacteria;o__Burkholderiales;f__Burkholderiaceae;g__Burkholderia;s__Burkholderia_multivorans
Cluster_10528	56	73	71	68	67	37	k__Bacteria;p__Proteobacteria;c__Deltaproteobacteria;o__Myxococcales;f__Myxococcaceae;g__Myxococcus;s__Myxococcus_stipitatus
Cluster_105308	31	44	37	43	36	12	k__Bacteria;p__Proteobacteria;c__Alphaproteobacteria;o__Rhodobacterales;f__Hyphomonadaceae;g__Robiginitomaculum;s__Robiginitomaculum_antarcticum
Cluster_10531	66	67	114	98	77	58	k__Bacteria;p__Candidatus_Rokubacteria;c__no_rank_class;o__no_rank_order;f__no_rank_family;g__no_rank_genus;s__Candidatus_Rokubacteria_bacterium_CSP1-6
Cluster_105316	81	55	60	71	55	66	k__Bacteria;p__Proteobacteria;c__Gammaproteobacteria;o__no_rank_order;f__no_rank_family;g__no_rank_genus;s__Gammaproteobacteria_bacterium_SG8_31
Cluster_10532	36	57	46	82	84	44	k__Bacteria;p__Proteobacteria;c__Gammaproteobacteria;o__Methylococcales;f__Methylococcaceae;g__Methylomonas;s__Methylomonas_methanica
Cluster_105320	41	45	24	7	24	2	k__Bacteria;p__Actinobacteria;c__Actinobacteria;o__Corynebacteriales;f__Mycobacteriaceae;g__Mycobacterium;s__no_rank_species
Cluster_105322	0	32	80	0	0	0	k__Bacteria;p__Proteobacteria;c__Deltaproteobacteria;o__Myxococcales;f__Kofleriaceae;g__Haliangium;s__Haliangium_ochraceum
Cluster_105325	36	30	13	7	22	14	k__Bacteria;p__Proteobacteria;c__Betaproteobacteria;o__Burkholderiales;f__Comamonadaceae;g__Ramlibacter;s__Ramlibacter_sp._Leaf400
Cluster_105326	71	56	82	38	64	46	k__Bacteria;p__Proteobacteria;c__Alphaproteobacteria;o__Rhizobiales;f__Bradyrhizobiaceae;g__Bradyrhizobium;s__Bradyrhizobium_retamae
Cluster_105328	58	43	58	26	37	33	k__Bacteria;p__Acidobacteria;c__Holophagae;o__Holophagales;f__Holophagaceae;g__Holophaga;s__Holophaga_foetida
Cluster_10533	157	119	125	203	231	141	k__Bacteria;p__Proteobacteria;c__Alphaproteobacteria;o__Caulobacterales;f__Caulobacteraceae;g__Caulobacter;s__Caulobacter_sp._Root1472
Cluster_105330	35	35	18	36	26	17	k__Bacteria;p__Proteobacteria;c__Gammaproteobacteria;o__Xanthomonadales;f__Xanthomonadaceae;g__Stenotrophomonas;s__Stenotrophomonas_maltophilia
Cluster_105333	20	29	38	24	47	17	k__Bacteria;p__Proteobacteria;c__Betaproteobacteria;o__Burkholderiales;f__Comamonadaceae;g__Pelomonas;s__Pelomonas_sp._Root1444
Cluster_105339	26	41	33	22	12	23	k__Bacteria;p__Proteobacteria;c__Alphaproteobacteria;o__Sphingomonadales;f__Sphingomonadaceae;g__Sphingobium;s__Sphingobium_sp._AP49
Cluster_105341	45	30	18	19	10	23	k__Bacteria;p__Actinobacteria;c__Actinobacteria;o__Streptomycetales;f__Streptomycetaceae;g__no_rank_genus;s__Streptomycetaceae_bacterium_MP113-05
Cluster_105342	28	44	28	8	35	21	k__Bacteria;p__Proteobacteria;c__Betaproteobacteria;o__Burkholderiales;f__Comamonadaceae;g__Limnohabitans;s__Limnohabitans_planktonicus
Cluster_105353	188	193	77	110	142	84	k__Bacteria;p__Proteobacteria;c__Alphaproteobacteria;o__Rhizobiales;f__Rhizobiaceae;g__Ensifer;s__Ensifer_sojae
Cluster_105354	273	223	121	153	204	77	k__Bacteria;p__Proteobacteria;c__Gammaproteobacteria;o__no_rank_order;f__no_rank_family;g__no_rank_genus;s__OM182_bacterium_BACL3_MAG-120619-bin3
Cluster_105357	239	215	104	124	149	91	k__Bacteria;p__Proteobacteria;c__Betaproteobacteria;o__Burkholderiales;f__no_rank_family;g__Rubrivivax;s__Rubrivivax_gelatinosus
Cluster_105358	175	194	163	151	145	103	k__Bacteria;p__Nitrospirae;c__Nitrospira;o__Nitrospirales;f__Nitrospiraceae;g__Nitrospira;s__Nitrospira_sp._SCGC_AG-212-E16
Cluster_105360	33	30	65	27	16	37	k__Bacteria;p__Proteobacteria;c__Betaproteobacteria;o__Burkholderiales;f__no_rank_family;g__no_rank_genus;s__[Polyangium]_brachysporum
Cluster_105362	195	165	91	83	131	60	k__Bacteria;p__Proteobacteria;c__Betaproteobacteria;o__no_rank_order;f__no_rank_family;g__no_rank_genus;s__Betaproteobacteria_bacterium_SCGC_AG-212-J23
Cluster_105371	1	6	38	5	2	7	k__Bacteria;p__Proteobacteria;c__Gammaproteobacteria;o__Nevskiales;f__Sinobacteraceae;g__Steroidobacter;s__Steroidobacter_denitrificans
Cluster_105372	14	8	31	10	17	12	k__Bacteria;p__Proteobacteria;c__Gammaproteobacteria;o__Nevskiales;f__Sinobacteraceae;g__Steroidobacter;s__Steroidobacter_denitrificans
Cluster_105373	71	35	66	88	85	43	k__Bacteria;p__Nitrospirae;c__Nitrospira;o__Nitrospirales;f__Nitrospiraceae;g__Nitrospira;s__Nitrospira_moscoviensis
Cluster_105377	40	31	71	70	72	70	k__Bacteria;p__Proteobacteria;c__Alphaproteobacteria;o__Rhodobacterales;f__Hyphomonadaceae;g__no_rank_genus;s__Hyphomonadaceae_bacterium_BRH_c29
Cluster_105378	5	8	57	4	6	9	k__Bacteria;p__Nitrospirae;c__Nitrospira;o__Nitrospirales;f__Nitrospiraceae;g__Nitrospira;s__Candidatus_Nitrospira_nitrificans
Cluster_105379	40	31	65	42	25	40	k__Bacteria;p__Proteobacteria;c__Alphaproteobacteria;o__Sphingomonadales;f__Sphingomonadaceae;g__Sphingobium;s__Sphingobium_sp._SYK-6
Cluster_105390	19	23	25	16	17	16	k__Bacteria;p__Proteobacteria;c__Alphaproteobacteria;o__Rhodobacterales;f__Rhodobacteraceae;g__Labrenzia;s__Labrenzia_sp._OB1
Cluster_105399	12	21	36	30	15	23	k__Bacteria;p__Proteobacteria;c__Alphaproteobacteria;o__Rhodobacterales;f__Rhodobacteraceae;g__Roseovarius;s__Roseovarius_sp._MCTG156(2b)
Cluster_105401	0	4	41	4	1	7	k__Bacteria;p__Proteobacteria;c__Alphaproteobacteria;o__Sphingomonadales;f__Erythrobacteraceae;g__Altererythrobacter;s__Altererythrobacter_sp._Root672
Cluster_105402	20	13	33	20	4	7	k__Bacteria;p__Nitrospirae;c__Nitrospira;o__Nitrospirales;f__Nitrospiraceae;g__Nitrospira;s__Nitrospira_moscoviensis
Cluster_105409	52	42	94	46	27	27	k__Bacteria;p__Proteobacteria;c__Alphaproteobacteria;o__Rhodobacterales;f__Hyphomonadaceae;g__Hirschia;s__Hirschia_baltica
Cluster_105410	5	15	29	24	21	25	k__Bacteria;p__Proteobacteria;c__Betaproteobacteria;o__Burkholderiales;f__Burkholderiaceae;g__Burkholderia;s__Burkholderia_cenocepacia
Cluster_105413	55	51	105	40	51	58	k__Bacteria;p__Proteobacteria;c__Gammaproteobacteria;o__no_rank_order;f__no_rank_family;g__Thiolapillus;s__Thiolapillus_brandeum
Cluster_105414	11	10	62	4	8	14	k__Bacteria;p__Acidobacteria;c__Acidobacteriia;o__Acidobacteriales;f__Acidobacteriaceae;g__no_rank_genus;s__Acidobacteriaceae_bacterium_TAA166
Cluster_105416	3	5	22	15	1	3	k__Bacteria;p__Proteobacteria;c__Alphaproteobacteria;o__Rhizobiales;f__Rhizobiaceae;g__Sinorhizobium;s__Sinorhizobium_meliloti
Cluster_105419	13	19	63	4	12	21	k__Bacteria;p__Proteobacteria;c__Gammaproteobacteria;o__Xanthomonadales;f__Rhodanobacteraceae;g__Dyella;s__Dyella_thiooxydans
Cluster_10546	457	425	228	220	262	181	k__Bacteria;p__Nitrospirae;c__Nitrospira;o__Nitrospirales;f__Nitrospiraceae;g__Nitrospira;s__Candidatus_Nitrospira_nitrificans
Cluster_10547	183	127	163	71	131	102	k__Bacteria;p__Firmicutes;c__Clostridia;o__Clostridiales;f__Peptococcaceae;g__Desulfotomaculum;s__Desulfotomaculum_sp._46_296
Cluster_10549	14	27	18	94	89	41	k__Bacteria;p__Proteobacteria;c__Alphaproteobacteria;o__Rhizobiales;f__Bradyrhizobiaceae;g__Bradyrhizobium;s__Bradyrhizobium_retamae
Cluster_10553	93	63	86	70	98	74	k__Bacteria;p__Nitrospirae;c__Nitrospira;o__no_rank_order;f__no_rank_family;g__no_rank_genus;s__Nitrospira_bacterium_SG8_35_1
Cluster_105612	14	14	24	5	7	15	k__Bacteria;p__Proteobacteria;c__Betaproteobacteria;o__Burkholderiales;f__Comamonadaceae;g__no_rank_genus;s__Comamonadaceae_bacterium_URHA0028
Cluster_105617	3	2	22	0	3	5	k__Bacteria;p__Proteobacteria;c__Betaproteobacteria;o__no_rank_order;f__no_rank_family;g__no_rank_genus;s__Betaproteobacteria_bacterium_SCGC_AG-212-J23
Cluster_105620	17	21	33	12	20	19	k__Bacteria;p__Proteobacteria;c__Alphaproteobacteria;o__Rhizobiales;f__Methylobacteriaceae;g__Microvirga;s__Microvirga_lotononidis
Cluster_105629	2	5	46	13	7	11	k__Bacteria;p__Proteobacteria;c__Gammaproteobacteria;o__Nevskiales;f__Sinobacteraceae;g__Steroidobacter;s__Steroidobacter_denitrificans
Cluster_105631	27	20	28	32	55	21	k__Bacteria;p__Proteobacteria;c__Deltaproteobacteria;o__Desulfovibrionales;f__Desulfohalobiaceae;g__Desulfovermiculus;s__Desulfovermiculus_halophilus
Cluster_105633	9	3	25	0	5	4	k__Bacteria;p__Proteobacteria;c__Alphaproteobacteria;o__Rhizobiales;f__Methylobacteriaceae;g__Microvirga;s__Microvirga_vignae
Cluster_105634	19	33	34	19	17	14	k__Bacteria;p__Proteobacteria;c__Alphaproteobacteria;o__Rhodospirillales;f__Rhodospirillaceae;g__Inquilinus;s__Inquilinus_limosus
Cluster_105641	27	20	22	11	21	15	k__Bacteria;p__Proteobacteria;c__Betaproteobacteria;o__no_rank_order;f__no_rank_family;g__no_rank_genus;s__Betaproteobacteria_bacterium_SCGC_AG-212-J23
Cluster_105643	33	23	42	51	52	23	k__Bacteria;p__Gemmatimonadetes;c__Gemmatimonadetes;o__Gemmatimonadales;f__Gemmatimonadaceae;g__Gemmatirosa;s__Gemmatirosa_kalamazoonesis
Cluster_105644	16	17	51	5	10	27	k__Bacteria;p__Proteobacteria;c__Alphaproteobacteria;o__Rhizobiales;f__Bradyrhizobiaceae;g__Bradyrhizobium;s__Bradyrhizobium_valentinum
Cluster_105648	4	8	41	7	13	22	k__Bacteria;p__Nitrospirae;c__Nitrospira;o__Nitrospirales;f__Nitrospiraceae;g__Nitrospira;s__Nitrospira_sp._SCGC_AG-212-E16
Cluster_105653	40	37	38	12	19	9	k__Bacteria;p__Verrucomicrobia;c__Verrucomicrobiae;o__Verrucomicrobiales;f__Verrucomicrobia_subdivision_3;g__Pedosphaera;s__Pedosphaera_parvula
Cluster_105655	43	36	44	13	11	18	k__Bacteria;p__Gemmatimonadetes;c__Gemmatimonadetes;o__Gemmatimonadales;f__Gemmatimonadaceae;g__Gemmatirosa;s__Gemmatirosa_kalamazoonesis
Cluster_105658	9	11	62	5	9	16	k__Bacteria;p__Verrucomicrobia;c__Verrucomicrobiae;o__Verrucomicrobiales;f__Verrucomicrobiaceae;g__Verrucomicrobium;s__Verrucomicrobium_spinosum
Cluster_105659	23	3	29	8	10	18	k__Bacteria;p__Proteobacteria;c__Alphaproteobacteria;o__Rhodospirillales;f__Rhodospirillaceae;g__Azospirillum;s__Azospirillum_brasilense
Cluster_105660	28	19	39	15	19	16	k__Bacteria;p__Acidobacteria;c__Solibacteres;o__Solibacterales;f__Solibacteraceae;g__Candidatus_Solibacter;s__Candidatus_Solibacter_usitatus
Cluster_105662	17	14	26	14	15	8	k__Bacteria;p__no_rank_phylum;c__no_rank_class;o__no_rank_order;f__no_rank_family;g__no_rank_genus;s__uncultured_bacterium_70
Cluster_105663	16	19	34	24	35	30	k__Bacteria;p__Verrucomicrobia;c__Verrucomicrobiae;o__Verrucomicrobiales;f__Verrucomicrobia_subdivision_3;g__Pedosphaera;s__Pedosphaera_parvula
Cluster_105667	6	6	39	6	11	20	k__Bacteria;p__Proteobacteria;c__Betaproteobacteria;o__Burkholderiales;f__Alcaligenaceae;g__Azohydromonas;s__Azohydromonas_australica
Cluster_10567	550	417	311	281	374	250	k__Bacteria;p__Proteobacteria;c__Betaproteobacteria;o__no_rank_order;f__no_rank_family;g__no_rank_genus;s__Betaproteobacteria_bacterium_SCGC_AG-212-J23
Cluster_105672	22	25	29	15	10	9	k__Bacteria;p__Proteobacteria;c__Zetaproteobacteria;o__no_rank_order;f__no_rank_family;g__no_rank_genus;s__Zetaproteobacteria_bacterium_TAG-1
Cluster_105676	5	13	48	3	6	2	k__Bacteria;p__Gemmatimonadetes;c__Gemmatimonadetes;o__Gemmatimonadales;f__Gemmatimonadaceae;g__Gemmatimonas;s__Gemmatimonas_sp._SM23_52
Cluster_105677	0	5	31	6	10	26	k__Bacteria;p__Candidatus_Parcubacteria;c__no_rank_class;o__no_rank_order;f__no_rank_family;g__no_rank_genus;s__Parcubacteria_bacterium_SG8_24
Cluster_105678	56	39	56	23	40	35	k__Bacteria;p__Planctomycetes;c__Planctomycetia;o__Planctomycetales;f__Planctomycetaceae;g__Zavarzinella;s__Zavarzinella_formosa
Cluster_105679	15	25	29	26	19	17	k__Bacteria;p__Actinobacteria;c__Actinobacteria;o__Geodermatophilales;f__Geodermatophilaceae;g__Blastococcus;s__Blastococcus_sp._URHD0036
Cluster_10568	641	518	407	336	471	301	k__Bacteria;p__Nitrospirae;c__Nitrospira;o__Nitrospirales;f__Nitrospiraceae;g__Nitrospira;s__Candidatus_Nitrospira_nitrosa
Cluster_105682	54	53	78	33	50	29	k__Bacteria;p__Chloroflexi;c__Dehalococcoidia;o__no_rank_order;f__no_rank_family;g__no_rank_genus;s__Dehalococcoidia_bacterium_SM23_28_2
Cluster_105683	14	25	51	16	12	10	k__Bacteria;p__Proteobacteria;c__Alphaproteobacteria;o__Rhodospirillales;f__Rhodospirillaceae;g__Rhodospirillum;s__Rhodospirillum_rubrum
Cluster_105684	2	5	41	11	6	18	k__Bacteria;p__Proteobacteria;c__Betaproteobacteria;o__no_rank_order;f__no_rank_family;g__no_rank_genus;s__Betaproteobacteria_bacterium_SCGC_AG-212-J23
Cluster_105687	71	52	54	123	71	68	k__Bacteria;p__Nitrospirae;c__Nitrospira;o__Nitrospirales;f__Nitrospiraceae;g__Nitrospira;s__Candidatus_Nitrospira_nitrosa
Cluster_105688	63	69	69	112	123	81	k__Bacteria;p__Nitrospirae;c__Nitrospira;o__Nitrospirales;f__Nitrospiraceae;g__Nitrospira;s__Nitrospira_sp._SCGC_AG-212-E16
Cluster_105692	208	154	149	122	128	98	k__Bacteria;p__Actinobacteria;c__Actinobacteria;o__Streptomycetales;f__Streptomycetaceae;g__Streptomyces;s__no_rank_species
Cluster_105699	29	33	21	38	28	13	k__Bacteria;p__Planctomycetes;c__Planctomycetia;o__Planctomycetales;f__Planctomycetaceae;g__Planctomyces;s__Planctomyces_sp._SH-PL62
Cluster_10570	159	105	162	81	115	129	k__Bacteria;p__Proteobacteria;c__Betaproteobacteria;o__Burkholderiales;f__no_rank_family;g__Methylibium;s__Methylibium_sp._CF059
Cluster_105903	31	41	42	27	19	20	k__Bacteria;p__Proteobacteria;c__Alphaproteobacteria;o__Rhodospirillales;f__Rhodospirillaceae;g__Thalassospira;s__Thalassospira_lucentensis
Cluster_105905	55	52	47	65	89	59	k__Bacteria;p__Proteobacteria;c__Betaproteobacteria;o__no_rank_order;f__no_rank_family;g__no_rank_genus;s__Betaproteobacteria_bacterium_SCGC_AG-212-J23
Cluster_105909	13	23	15	36	20	9	k__Bacteria;p__Gemmatimonadetes;c__Gemmatimonadetes;o__Gemmatimonadales;f__Gemmatimonadaceae;g__Gemmatimonas;s__Gemmatimonas_sp._SG8_23
Cluster_105913	27	23	36	46	39	19	k__Bacteria;p__Proteobacteria;c__Alphaproteobacteria;o__Rhodospirillales;f__Rhodospirillaceae;g__Dongia;s__Dongia_sp._URHE0060
Cluster_105914	58	43	55	90	71	53	k__Bacteria;p__Gemmatimonadetes;c__Gemmatimonadetes;o__Gemmatimonadales;f__Gemmatimonadaceae;g__Gemmatirosa;s__Gemmatirosa_kalamazoonesis
Cluster_105915	258	189	146	136	143	109	k__Bacteria;p__Nitrospirae;c__Nitrospira;o__Nitrospirales;f__Nitrospiraceae;g__Nitrospira;s__Nitrospira_moscoviensis
Cluster_105920	196	183	95	108	162	86	k__Bacteria;p__Acidobacteria;c__Acidobacteriia;o__Acidobacteriales;f__Acidobacteriaceae;g__no_rank_genus;s__Acidobacteriaceae_bacterium_URHE0068
Cluster_105921	43	64	64	65	64	56	k__Bacteria;p__Proteobacteria;c__Betaproteobacteria;o__Burkholderiales;f__Comamonadaceae;g__Ramlibacter;s__Ramlibacter_tataouinensis
Cluster_105923	19	19	25	27	67	20	k__Bacteria;p__Proteobacteria;c__Alphaproteobacteria;o__Rhodospirillales;f__Rhodospirillaceae;g__Azospirillum;s__Azospirillum_halopraeferens
Cluster_105924	196	209	107	122	145	108	k__Bacteria;p__Proteobacteria;c__Gammaproteobacteria;o__Methylococcales;f__Methylococcaceae;g__Methylocaldum;s__Methylocaldum_szegediense
Cluster_105927	88	63	73	107	124	51	k__Bacteria;p__Proteobacteria;c__Alphaproteobacteria;o__Rhizobiales;f__Xanthobacteraceae;g__Azorhizobium;s__Azorhizobium_caulinodans
Cluster_105929	49	40	40	69	101	35	k__Bacteria;p__Proteobacteria;c__Betaproteobacteria;o__Rhodocyclales;f__Rhodocyclaceae;g__Azoarcus;s__Azoarcus_sp._KH32C
Cluster_105931	27	16	29	28	49	33	k__Bacteria;p__Actinobacteria;c__Actinobacteria;o__Corynebacteriales;f__Nocardiaceae;g__Rhodococcus;s__Rhodococcus_fascians
Cluster_105933	23	16	5	8	33	8	k__Bacteria;p__Nitrospirae;c__Nitrospira;o__Nitrospirales;f__Nitrospiraceae;g__Nitrospira;s__Nitrospira_sp._SCGC_AG-212-E16
Cluster_105934	16	16	8	12	31	2	k__Bacteria;p__Planctomycetes;c__Planctomycetia;o__Planctomycetales;f__Planctomycetaceae;g__Gemmata;s__Gemmata_sp._SH-PL17
Cluster_105935	22	5	24	13	32	19	k__Bacteria;p__Proteobacteria;c__Betaproteobacteria;o__Burkholderiales;f__Comamonadaceae;g__Pseudorhodoferax;s__Pseudorhodoferax_sp._Leaf265
Cluster_105936	22	29	40	23	32	17	k__Bacteria;p__Proteobacteria;c__Betaproteobacteria;o__Burkholderiales;f__Comamonadaceae;g__Acidovorax;s__Acidovorax_sp._MR-S7
Cluster_105937	102	78	82	79	101	79	k__Bacteria;p__Proteobacteria;c__Betaproteobacteria;o__no_rank_order;f__no_rank_family;g__no_rank_genus;s__Betaproteobacteria_bacterium_SCGC_AG-212-J23
Cluster_105939	26	35	55	52	40	20	k__Bacteria;p__Proteobacteria;c__Deltaproteobacteria;o__Myxococcales;f__Cystobacteraceae;g__Cystobacter;s__Cystobacter_violaceus
Cluster_10594	86	95	107	79	163	82	k__Bacteria;p__Proteobacteria;c__Alphaproteobacteria;o__Rhizobiales;f__Phyllobacteriaceae;g__Mesorhizobium;s__Mesorhizobium_ciceri
Cluster_105941	56	37	60	66	85	31	k__Bacteria;p__no_rank_phylum;c__no_rank_class;o__no_rank_order;f__no_rank_family;g__no_rank_genus;s__bacterium_UASB270
Cluster_105942	9	16	22	37	41	12	k__Bacteria;p__Nitrospirae;c__Nitrospira;o__Nitrospirales;f__Nitrospiraceae;g__Nitrospira;s__Candidatus_Nitrospira_inopinata
Cluster_105948	10	48	40	24	31	25	k__Bacteria;p__Proteobacteria;c__Gammaproteobacteria;o__Thiotrichales;f__Piscirickettsiaceae;g__Thiomicrospira;s__Thiomicrospira_sp._Milos-T2
Cluster_105949	35	58	46	46	72	37	k__Bacteria;p__Planctomycetes;c__Planctomycetia;o__Planctomycetales;f__Planctomycetaceae;g__no_rank_genus;s__Planctomycetaceae_bacterium_SCGC_AG-212-D15
Cluster_105950	11	11	20	6	30	14	k__Bacteria;p__Proteobacteria;c__Alphaproteobacteria;o__Caulobacterales;f__Caulobacteraceae;g__Caulobacter;s__Caulobacter_sp._K31
Cluster_105951	172	115	208	150	174	122	k__Bacteria;p__Firmicutes;c__Clostridia;o__Clostridiales;f__Peptococcaceae;g__Pelotomaculum;s__Pelotomaculum_thermopropionicum
Cluster_105955	22	10	12	29	31	13	k__Bacteria;p__Proteobacteria;c__Alphaproteobacteria;o__Sphingomonadales;f__Sphingomonadaceae;g__Sphingomonas;s__Sphingomonas_sp._Leaf226
Cluster_105958	44	42	29	16	34	20	k__Bacteria;p__Proteobacteria;c__Betaproteobacteria;o__Burkholderiales;f__Oxalobacteraceae;g__Massilia;s__Massilia_sp._LC238
Cluster_10596	62	71	65	59	35	47	k__Bacteria;p__Proteobacteria;c__Alphaproteobacteria;o__Rhodospirillales;f__Rhodospirillaceae;g__Magnetospirillum;s__Magnetospirillum_sp._XM-1
Cluster_105960	26	30	23	27	59	20	k__Bacteria;p__Nitrospirae;c__Nitrospira;o__Nitrospirales;f__Nitrospiraceae;g__Nitrospira;s__Nitrospira_moscoviensis
Cluster_105961	73	42	82	80	101	56	k__Bacteria;p__Nitrospirae;c__Nitrospira;o__Nitrospirales;f__Nitrospiraceae;g__Nitrospira;s__Candidatus_Nitrospira_nitrificans
Cluster_105963	23	14	17	37	27	20	k__Bacteria;p__Proteobacteria;c__Betaproteobacteria;o__no_rank_order;f__no_rank_family;g__no_rank_genus;s__Betaproteobacteria_bacterium_SCGC_AG-212-J23
Cluster_105965	16	26	22	31	44	19	k__Bacteria;p__Proteobacteria;c__Deltaproteobacteria;o__Myxococcales;f__Kofleriaceae;g__Haliangium;s__Haliangium_ochraceum
Cluster_105970	24	41	36	64	51	32	k__Bacteria;p__Proteobacteria;c__Gammaproteobacteria;o__no_rank_order;f__no_rank_family;g__no_rank_genus;s__Gammaproteobacteria_bacterium_SG8_31
Cluster_105971	7	4	6	6	28	5	k__Bacteria;p__Actinobacteria;c__Actinobacteria;o__Propionibacteriales;f__Nocardioidaceae;g__Kribbella;s__Kribbella_catacumbae
Cluster_105972	30	44	40	24	48	24	k__Bacteria;p__Gemmatimonadetes;c__Gemmatimonadetes;o__Gemmatimonadales;f__Gemmatimonadaceae;g__Gemmatimonas;s__Gemmatimonas_sp._SG8_23
Cluster_105974	74	62	58	77	106	53	k__Bacteria;p__Proteobacteria;c__Gammaproteobacteria;o__Nevskiales;f__Sinobacteraceae;g__Steroidobacter;s__Steroidobacter_denitrificans
Cluster_105977	26	13	15	14	40	23	k__Bacteria;p__Firmicutes;c__Bacilli;o__Bacillales;f__Paenibacillaceae;g__Cohnella;s__Cohnella_panacarvi
Cluster_105978	19	21	22	7	36	14	k__Bacteria;p__Bacteroidetes;c__Cytophagia;o__Cytophagales;f__Hymenobacteraceae;g__Hymenobacter;s__Hymenobacter_sp._IS2118
Cluster_105981	34	12	28	60	51	39	k__Bacteria;p__Acidobacteria;c__Blastocatellia;o__no_rank_order;f__no_rank_family;g__Pyrinomonas;s__Pyrinomonas_methylaliphatogenes
Cluster_105983	159	123	77	64	62	47	k__Bacteria;p__Gemmatimonadetes;c__Gemmatimonadetes;o__Gemmatimonadales;f__Gemmatimonadaceae;g__Gemmatirosa;s__Gemmatirosa_kalamazoonesis
Cluster_105985	17	34	23	28	43	18	k__Bacteria;p__Proteobacteria;c__Gammaproteobacteria;o__Chromatiales;f__Chromatiaceae;g__Nitrosococcus;s__Nitrosococcus_halophilus
Cluster_105988	30	30	47	59	72	45	k__Bacteria;p__Proteobacteria;c__Alphaproteobacteria;o__Rhizobiales;f__Phyllobacteriaceae;g__Chelativorans;s__Chelativorans_sp._J32
Cluster_105990	28	16	17	9	36	28	k__Bacteria;p__Gemmatimonadetes;c__Gemmatimonadetes;o__Gemmatimonadales;f__Gemmatimonadaceae;g__Gemmatimonas;s__Gemmatimonas_sp._SM23_52
Cluster_105993	41	55	46	38	63	45	k__Bacteria;p__Nitrospirae;c__Nitrospira;o__Nitrospirales;f__Nitrospiraceae;g__Nitrospira;s__Candidatus_Nitrospira_nitrificans
Cluster_105996	12	11	17	22	32	15	k__Bacteria;p__Proteobacteria;c__Gammaproteobacteria;o__Methylococcales;f__Methylococcaceae;g__Methylomarinum;s__Methylomarinum_vadi
Cluster_105998	36	34	52	50	79	30	k__Bacteria;p__Proteobacteria;c__Gammaproteobacteria;o__Methylococcales;f__Methylococcaceae;g__Methylosarcina;s__Methylosarcina_lacus
Cluster_1060	3	0	200	36	0	5	k__Bacteria;p__Firmicutes;c__Clostridia;o__Clostridiales;f__Clostridiaceae;g__Clostridium;s__Clostridium_sp._BL8
Cluster_106208	265	180	129	145	143	106	k__Bacteria;p__Proteobacteria;c__Gammaproteobacteria;o__Alteromonadales;f__Psychromonadaceae;g__Psychromonas;s__Psychromonas_ingrahamii
Cluster_106210	23	31	16	20	19	28	k__Bacteria;p__Proteobacteria;c__Betaproteobacteria;o__no_rank_order;f__no_rank_family;g__no_rank_genus;s__Betaproteobacteria_bacterium_SCGC_AG-212-J23
Cluster_106211	30	25	48	50	56	47	k__Bacteria;p__Proteobacteria;c__Alphaproteobacteria;o__Rhodospirillales;f__no_rank_family;g__no_rank_genus;s__Rhodospirillales_bacterium_URHD0088
Cluster_106212	20	13	18	20	26	33	k__Bacteria;p__Proteobacteria;c__Alphaproteobacteria;o__no_rank_order;f__no_rank_family;g__Polymorphum;s__Polymorphum_gilvum
Cluster_106213	28	41	38	20	35	21	k__Bacteria;p__Proteobacteria;c__Betaproteobacteria;o__no_rank_order;f__no_rank_family;g__no_rank_genus;s__Betaproteobacteria_bacterium_SCGC_AG-212-J23
Cluster_106215	12	18	12	17	31	29	k__Bacteria;p__Bacteroidetes;c__Flavobacteriia;o__Flavobacteriales;f__Flavobacteriaceae;g__Aquimarina;s__Aquimarina_longa
Cluster_106218	19	14	27	17	19	22	k__Bacteria;p__Proteobacteria;c__Alphaproteobacteria;o__Rhodobacterales;f__Rhodobacteraceae;g__Labrenzia;s__Labrenzia_sp._DG1229
Cluster_106221	17	18	46	19	12	29	k__Bacteria;p__Proteobacteria;c__Alphaproteobacteria;o__Rhizobiales;f__Bradyrhizobiaceae;g__Bradyrhizobium;s__Bradyrhizobium_retamae
Cluster_106222	216	203	111	121	126	75	k__Bacteria;p__Proteobacteria;c__Alphaproteobacteria;o__Rhizobiales;f__Methylocystaceae;g__Methylopila;s__Methylopila_sp._M107
Cluster_106224	33	43	25	20	20	26	k__Bacteria;p__Actinobacteria;c__Actinobacteria;o__Micrococcales;f__Intrasporangiaceae;g__Terrabacter;s__Terrabacter_sp._Root181
Cluster_106226	14	21	21	25	43	26	k__Bacteria;p__Actinobacteria;c__Actinobacteria;o__Corynebacteriales;f__Corynebacteriaceae;g__Corynebacterium;s__Corynebacterium_uterequi
Cluster_10623	367	398	194	215	263	170	k__Bacteria;p__Proteobacteria;c__Alphaproteobacteria;o__Rhodospirillales;f__no_rank_family;g__no_rank_genus;s__Rhodospirillales_bacterium_URHD0088
Cluster_106235	49	23	38	83	67	60	k__Bacteria;p__Proteobacteria;c__Alphaproteobacteria;o__Rhodospirillales;f__Acetobacteraceae;g__Acidiphilium;s__Acidiphilium_multivorum
Cluster_106236	52	46	44	44	53	31	k__Bacteria;p__Planctomycetes;c__Planctomycetia;o__Planctomycetales;f__Planctomycetaceae;g__Blastopirellula;s__Blastopirellula_marina
Cluster_106238	15	10	27	37	41	24	k__Bacteria;p__Proteobacteria;c__Alphaproteobacteria;o__Rhizobiales;f__Rhizobiaceae;g__Sinorhizobium;s__Sinorhizobium_meliloti
Cluster_106239	96	86	106	59	107	75	k__Bacteria;p__Proteobacteria;c__Betaproteobacteria;o__Burkholderiales;f__Comamonadaceae;g__Acidovorax;s__Acidovorax_sp._Root219
Cluster_10624	65	77	146	29	43	38	k__Bacteria;p__Proteobacteria;c__Betaproteobacteria;o__no_rank_order;f__no_rank_family;g__no_rank_genus;s__Betaproteobacteria_bacterium_SCGC_AG-212-J23
Cluster_106241	57	38	68	35	49	57	k__Bacteria;p__Proteobacteria;c__Alphaproteobacteria;o__Rhizobiales;f__Rhizobiaceae;g__Rhizobium;s__Rhizobium_etli
Cluster_106244	26	17	25	34	24	26	k__Bacteria;p__Proteobacteria;c__Acidithiobacillia;o__Acidithiobacillales;f__Thermithiobacillaceae;g__Thermithiobacillus;s__Thermithiobacillus_tepidarius
Cluster_106245	15	10	18	20	27	37	k__Bacteria;p__Verrucomicrobia;c__Spartobacteria;o__Chthoniobacterales;f__Chthoniobacteraceae;g__Chthoniobacter;s__Chthoniobacter_flavus
Cluster_106248	36	30	45	60	51	35	k__Bacteria;p__Proteobacteria;c__Betaproteobacteria;o__Burkholderiales;f__Comamonadaceae;g__Ramlibacter;s__Ramlibacter_tataouinensis
Cluster_106255	44	22	35	36	34	43	k__Bacteria;p__Proteobacteria;c__Deltaproteobacteria;o__Myxococcales;f__Nannocystaceae;g__Plesiocystis;s__Plesiocystis_pacifica
Cluster_106261	14	28	32	14	23	40	k__Bacteria;p__Proteobacteria;c__Betaproteobacteria;o__Burkholderiales;f__Burkholderiaceae;g__Burkholderia;s__Burkholderia_ubonensis
Cluster_106431	49	16	15	16	13	9	k__Bacteria;p__Proteobacteria;c__Betaproteobacteria;o__no_rank_order;f__no_rank_family;g__no_rank_genus;s__Betaproteobacteria_bacterium_SCGC_AG-212-J23
Cluster_106436	34	44	43	34	26	11	k__Bacteria;p__Proteobacteria;c__Betaproteobacteria;o__no_rank_order;f__no_rank_family;g__no_rank_genus;s__Betaproteobacteria_bacterium_SCGC_AG-212-J23
Cluster_106448	46	54	41	40	66	37	k__Bacteria;p__Proteobacteria;c__Alphaproteobacteria;o__Rhizobiales;f__Hyphomicrobiaceae;g__Filomicrobium;s__Candidatus_Filomicrobium_marinum
Cluster_106453	85	64	29	41	70	45	k__Bacteria;p__no_rank_phylum;c__no_rank_class;o__no_rank_order;f__no_rank_family;g__no_rank_genus;s__uncultured_marine_bacterium_PPT_M1
Cluster_106456	31	17	2	6	2	3	k__Bacteria;p__Proteobacteria;c__Betaproteobacteria;o__no_rank_order;f__no_rank_family;g__no_rank_genus;s__Betaproteobacteria_bacterium_SCGC_AG-212-J23
Cluster_106458	30	25	18	1	13	6	k__Bacteria;p__Proteobacteria;c__Betaproteobacteria;o__no_rank_order;f__no_rank_family;g__no_rank_genus;s__Betaproteobacteria_bacterium_SG8_41
Cluster_106459	69	62	64	107	119	110	k__Bacteria;p__Proteobacteria;c__Alphaproteobacteria;o__Rhizobiales;f__Hyphomicrobiaceae;g__Blastochloris;s__Blastochloris_viridis
Cluster_106470	48	12	24	17	16	26	k__Bacteria;p__Chloroflexi;c__Ktedonobacteria;o__Ktedonobacterales;f__Ktedonobacteraceae;g__Ktedonobacter;s__Ktedonobacter_racemifer
Cluster_106471	23	12	18	4	15	16	k__Bacteria;p__Proteobacteria;c__Betaproteobacteria;o__Burkholderiales;f__Burkholderiaceae;g__Chitinimonas;s__Chitinimonas_koreensis
Cluster_106472	65	56	89	49	51	46	k__Bacteria;p__Spirochaetes;c__Spirochaetia;o__Spirochaetales;f__Spirochaetaceae;g__Spirochaeta;s__Spirochaeta_thermophila
Cluster_106477	55	27	19	12	22	25	k__Bacteria;p__Actinobacteria;c__Thermoleophilia;o__Solirubrobacterales;f__Patulibacteraceae;g__Patulibacter;s__Patulibacter_medicamentivorans
Cluster_106480	41	7	6	21	21	25	k__Bacteria;p__Acidobacteria;c__Solibacteres;o__Solibacterales;f__Solibacteraceae;g__Candidatus_Solibacter;s__Candidatus_Solibacter_usitatus
Cluster_106482	39	27	10	19	15	24	k__Bacteria;p__Proteobacteria;c__Betaproteobacteria;o__Neisseriales;f__Chromobacteriaceae;g__Andreprevotia;s__Andreprevotia_chitinilytica
Cluster_106484	55	61	52	102	130	71	k__Bacteria;p__Proteobacteria;c__Gammaproteobacteria;o__Pseudomonadales;f__Pseudomonadaceae;g__Pseudomonas;s__Pseudomonas_fluorescens
Cluster_106494	35	19	3	2	11	6	k__Bacteria;p__Nitrospirae;c__Nitrospira;o__Nitrospirales;f__Nitrospiraceae;g__Nitrospira;s__Nitrospira_sp._SCGC_AG-212-E16
Cluster_106497	31	18	6	3	5	7	k__Bacteria;p__Proteobacteria;c__Alphaproteobacteria;o__Rhizobiales;f__Beijerinckiaceae;g__Chelatococcus;s__no_rank_species
Cluster_106498	28	22	31	41	34	24	k__Bacteria;p__Proteobacteria;c__Betaproteobacteria;o__no_rank_order;f__no_rank_family;g__no_rank_genus;s__Betaproteobacteria_bacterium_SCGC_AG-212-J23
Cluster_106500	54	42	48	35	34	35	k__Bacteria;p__Actinobacteria;c__Actinobacteria;o__Streptomycetales;f__Streptomycetaceae;g__Streptomyces;s__Streptomyces_aurantiacus
Cluster_106504	34	14	23	8	20	14	k__Bacteria;p__Gemmatimonadetes;c__Gemmatimonadetes;o__Gemmatimonadales;f__Gemmatimonadaceae;g__Gemmatirosa;s__Gemmatirosa_kalamazoonesis
Cluster_106506	38	21	18	16	27	11	k__Archaea;p__Thaumarchaeota;c__Nitrososphaeria;o__Nitrososphaerales;f__Nitrososphaeraceae;g__Nitrososphaera;s__Candidatus_Nitrososphaera_evergladensis
Cluster_106509	30	31	8	4	15	2	k__Bacteria;p__Firmicutes;c__Clostridia;o__Clostridiales;f__Syntrophomonadaceae;g__Syntrophothermus;s__Syntrophothermus_lipocalidus
Cluster_106511	31	19	11	18	24	6	k__Bacteria;p__Acidobacteria;c__Acidobacteriia;o__Acidobacteriales;f__Acidobacteriaceae;g__Candidatus_Koribacter;s__Candidatus_Koribacter_versatilis
Cluster_106514	67	29	51	61	64	46	k__Bacteria;p__Planctomycetes;c__Planctomycetia;o__Candidatus_Brocadiales;f__Candidatus_Brocadiaceae;g__Candidatus_Scalindua;s__Candidatus_Scalindua_brodae
Cluster_106516	23	18	21	20	9	16	k__Bacteria;p__no_rank_phylum;c__no_rank_class;o__no_rank_order;f__no_rank_family;g__no_rank_genus;s__bacterium_UASB14
Cluster_1066	0	0	0	81	63	294	k__Bacteria;p__Nitrospirae;c__Nitrospira;o__Nitrospirales;f__Nitrospiraceae;g__Nitrospira;s__Candidatus_Nitrospira_nitrosa
Cluster_10660	246	284	129	146	170	103	k__Bacteria;p__Proteobacteria;c__Alphaproteobacteria;o__Rhizobiales;f__Hyphomicrobiaceae;g__Rhodoplanes;s__Rhodoplanes_sp._Z2-YC6860
Cluster_10665	104	95	99	90	68	59	k__Bacteria;p__Actinobacteria;c__Actinobacteria;o__Streptomycetales;f__Streptomycetaceae;g__Streptomyces;s__Streptomyces_atriruber
Cluster_106732	92	88	139	115	76	97	k__Bacteria;p__Proteobacteria;c__Betaproteobacteria;o__no_rank_order;f__no_rank_family;g__no_rank_genus;s__Betaproteobacteria_bacterium_SCGC_AG-212-J23
Cluster_106733	80	75	65	46	47	35	k__Bacteria;p__Proteobacteria;c__Betaproteobacteria;o__no_rank_order;f__no_rank_family;g__no_rank_genus;s__Betaproteobacteria_bacterium_SCGC_AG-212-J23
Cluster_106740	24	29	17	15	15	6	k__Bacteria;p__no_rank_phylum;c__no_rank_class;o__no_rank_order;f__no_rank_family;g__no_rank_genus;s__uncultured_bacterium
Cluster_106744	26	35	12	1	7	8	k__Bacteria;p__Proteobacteria;c__Alphaproteobacteria;o__Rhodospirillales;f__Rhodospirillaceae;g__Magnetospirillum;s__Magnetospirillum_gryphiswaldense
Cluster_106750	31	41	33	25	37	25	k__Bacteria;p__Proteobacteria;c__Alphaproteobacteria;o__Sphingomonadales;f__no_rank_family;g__no_rank_genus;s__Sphingomonadales_bacterium_BRH_c42
Cluster_106753	187	175	74	104	120	87	k__Bacteria;p__Proteobacteria;c__Gammaproteobacteria;o__Pseudomonadales;f__Pseudomonadaceae;g__Pseudomonas;s__no_rank_species
Cluster_106755	9	34	8	14	6	7	k__Bacteria;p__Proteobacteria;c__Betaproteobacteria;o__no_rank_order;f__no_rank_family;g__no_rank_genus;s__Betaproteobacteria_bacterium_SCGC_AG-212-J23
Cluster_106759	21	37	17	11	49	16	k__Bacteria;p__Cyanobacteria;c__no_rank_class;o__Nostocales;f__Microchaetaceae;g__Tolypothrix;s__Tolypothrix_campylonemoides
Cluster_106760	55	68	43	35	48	36	k__Bacteria;p__Nitrospirae;c__Nitrospira;o__Nitrospirales;f__Nitrospiraceae;g__Nitrospira;s__Candidatus_Nitrospira_nitrificans
Cluster_106775	31	48	49	50	58	46	k__Bacteria;p__Proteobacteria;c__Alphaproteobacteria;o__Rhodobacterales;f__Rhodobacteraceae;g__Pseudovibrio;s__Pseudovibrio_sp._FO-BEG1
Cluster_106776	22	38	33	31	18	37	k__Bacteria;p__Proteobacteria;c__Gammaproteobacteria;o__Chromatiales;f__Chromatiaceae;g__Rheinheimera;s__Rheinheimera_nanhaiensis
Cluster_10678	47	58	35	36	54	32	k__Bacteria;p__Proteobacteria;c__Betaproteobacteria;o__no_rank_order;f__no_rank_family;g__no_rank_genus;s__Betaproteobacteria_bacterium_SCGC_AG-212-J23
Cluster_106780	13	35	7	1	10	19	k__Bacteria;p__Acidobacteria;c__no_rank_class;o__no_rank_order;f__no_rank_family;g__no_rank_genus;s__Acidobacteria_bacterium_DSM_100886
Cluster_10679	70	54	14	17	64	28	k__Bacteria;p__Proteobacteria;c__Betaproteobacteria;o__Rhodocyclales;f__Rhodocyclaceae;g__Methyloversatilis;s__Methyloversatilis_universalis
Cluster_10680	41	29	59	62	84	50	k__Bacteria;p__Proteobacteria;c__Alphaproteobacteria;o__Sphingomonadales;f__Sphingomonadaceae;g__Sphingobium;s__Sphingobium_chlorophenolicum
Cluster_10683	52	43	55	40	52	42	k__Bacteria;p__Nitrospirae;c__Nitrospira;o__Nitrospirales;f__Nitrospiraceae;g__Nitrospira;s__Nitrospira_sp._SCGC_AG-212-E16
Cluster_10687	571	498	323	295	376	283	k__Bacteria;p__Nitrospirae;c__Nitrospira;o__Nitrospirales;f__Nitrospiraceae;g__Nitrospira;s__Nitrospira_sp._SCGC_AG-212-E16
Cluster_10688	32	41	68	49	34	67	k__Bacteria;p__Proteobacteria;c__Betaproteobacteria;o__Burkholderiales;f__Oxalobacteraceae;g__Herbaspirillum;s__Herbaspirillum_sp._TSA66
Cluster_10689	106	101	150	54	91	93	k__Bacteria;p__Proteobacteria;c__Gammaproteobacteria;o__Xanthomonadales;f__Xanthomonadaceae;g__Luteimonas;s__Luteimonas_mephitis
Cluster_106890	5	27	0	0	8	5	k__Bacteria;p__Actinobacteria;c__Actinobacteria;o__Pseudonocardiales;f__Pseudonocardiaceae;g__Saccharomonospora;s__Saccharomonospora_marina
Cluster_106892	20	46	13	12	8	8	k__Bacteria;p__Proteobacteria;c__Betaproteobacteria;o__Rhodocyclales;f__Rhodocyclaceae;g__Methyloversatilis;s__Methyloversatilis_thermotolerans
Cluster_106898	23	43	24	17	28	7	k__Bacteria;p__Proteobacteria;c__Alphaproteobacteria;o__Sphingomonadales;f__Sphingomonadaceae;g__Sphingomonas;s__Sphingomonas_sp._Ant_H11
Cluster_106900	25	40	26	20	13	6	k__Bacteria;p__Proteobacteria;c__Betaproteobacteria;o__no_rank_order;f__no_rank_family;g__no_rank_genus;s__Betaproteobacteria_bacterium_SCGC_AG-212-J23
Cluster_106902	6	29	12	14	8	7	k__Bacteria;p__Proteobacteria;c__Betaproteobacteria;o__no_rank_order;f__no_rank_family;g__no_rank_genus;s__Betaproteobacteria_bacterium_SG8_41
Cluster_106905	23	30	8	3	24	9	k__Bacteria;p__Verrucomicrobia;c__Verrucomicrobiae;o__Verrucomicrobiales;f__Verrucomicrobia_subdivision_3;g__Pedosphaera;s__Pedosphaera_parvula
Cluster_106906	14	25	16	5	11	14	k__Bacteria;p__Firmicutes;c__Clostridia;o__Clostridiales;f__Symbiobacteriaceae;g__Symbiobacterium;s__Symbiobacterium_thermophilum
Cluster_106909	14	24	8	4	6	4	k__Bacteria;p__Acidobacteria;c__Holophagae;o__Holophagales;f__Holophagaceae;g__Geothrix;s__Geothrix_fermentans
Cluster_106914	12	35	4	15	2	10	k__Bacteria;p__Proteobacteria;c__Gammaproteobacteria;o__Chromatiales;f__Ectothiorhodospiraceae;g__Thioalkalivibrio;s__Thioalkalivibrio_thiocyanodenitrificans
Cluster_106920	8	36	22	14	26	27	k__Bacteria;p__Gemmatimonadetes;c__no_rank_class;o__no_rank_order;f__no_rank_family;g__no_rank_genus;s__uncultured_Gemmatimonadetes_bacterium_Rifle_16ft_4_minimus_37772
Cluster_106921	15	40	30	36	23	26	k__Bacteria;p__Proteobacteria;c__Betaproteobacteria;o__Burkholderiales;f__no_rank_family;g__Methylibium;s__Methylibium_petroleiphilum
Cluster_106922	15	30	21	10	5	11	k__Bacteria;p__Proteobacteria;c__Betaproteobacteria;o__no_rank_order;f__no_rank_family;g__no_rank_genus;s__Betaproteobacteria_bacterium_SG8_41
Cluster_106924	26	31	11	15	9	11	k__Bacteria;p__candidate_division_Zixibacteria;c__no_rank_class;o__no_rank_order;f__no_rank_family;g__no_rank_genus;s__candidate_division_Zixibacteria_bacterium_SM23_73_2
Cluster_106928	38	25	17	7	20	9	k__Bacteria;p__no_rank_phylum;c__no_rank_class;o__no_rank_order;f__no_rank_family;g__no_rank_genus;s__candidate_division_BRC1_bacterium_SM23_51
Cluster_106929	19	30	13	6	17	15	k__Bacteria;p__Proteobacteria;c__Betaproteobacteria;o__no_rank_order;f__no_rank_family;g__no_rank_genus;s__Betaproteobacteria_bacterium_SCGC_AG-212-J23
Cluster_106930	25	31	11	7	13	6	k__Bacteria;p__Proteobacteria;c__Alphaproteobacteria;o__Rhizobiales;f__Phyllobacteriaceae;g__Mesorhizobium;s__Mesorhizobium_sp._L103C131B0
Cluster_106931	22	22	31	22	4	18	k__Archaea;p__Thaumarchaeota;c__Nitrososphaeria;o__Nitrososphaerales;f__Nitrososphaeraceae;g__Nitrososphaera;s__Candidatus_Nitrososphaera_evergladensis
Cluster_106933	6	23	0	0	0	0	k__Bacteria;p__Proteobacteria;c__Alphaproteobacteria;o__Rhizobiales;f__Bradyrhizobiaceae;g__Bradyrhizobium;s__Bradyrhizobium_sp._URHA0002
Cluster_106937	17	24	23	9	8	9	k__Bacteria;p__Candidatus_Rokubacteria;c__no_rank_class;o__no_rank_order;f__no_rank_family;g__no_rank_genus;s__Candidatus_Rokubacteria_bacterium_CSP1-6
Cluster_106943	27	22	10	28	18	14	k__Bacteria;p__Proteobacteria;c__Gammaproteobacteria;o__no_rank_order;f__no_rank_family;g__no_rank_genus;s__Gammaproteobacteria_bacterium_SG8_30
Cluster_106945	22	40	0	3	1	8	k__Bacteria;p__Proteobacteria;c__Gammaproteobacteria;o__Xanthomonadales;f__Rhodanobacteraceae;g__Mizugakiibacter;s__Mizugakiibacter_sediminis
Cluster_106950	42	39	13	10	12	5	k__Bacteria;p__Proteobacteria;c__Gammaproteobacteria;o__Methylococcales;f__Methylococcaceae;g__Methylomonas;s__Methylomonas_koyamae
Cluster_106951	28	27	14	24	17	15	k__Bacteria;p__Nitrospirae;c__Nitrospira;o__Nitrospirales;f__Nitrospiraceae;g__Nitrospira;s__Candidatus_Nitrospira_inopinata
Cluster_106952	15	35	12	16	13	13	k__Bacteria;p__Proteobacteria;c__Alphaproteobacteria;o__Rhodospirillales;f__Rhodospirillaceae;g__Azospirillum;s__Azospirillum_thiophilum
Cluster_106953	17	34	22	26	18	20	k__Bacteria;p__Nitrospirae;c__Nitrospira;o__Nitrospirales;f__Nitrospiraceae;g__Nitrospira;s__Nitrospira_moscoviensis
Cluster_106955	38	35	25	24	22	20	k__Bacteria;p__Proteobacteria;c__Gammaproteobacteria;o__Chromatiales;f__Ectothiorhodospiraceae;g__Thioalkalivibrio;s__Thioalkalivibrio_paradoxus
Cluster_106958	7	43	18	33	18	10	k__Bacteria;p__Proteobacteria;c__Alphaproteobacteria;o__Rhizobiales;f__Bradyrhizobiaceae;g__Bradyrhizobium;s__Bradyrhizobium_sp._URHD0069
Cluster_106967	38	38	34	22	39	29	k__Bacteria;p__Cyanobacteria;c__no_rank_class;o__Oscillatoriales;f__no_rank_family;g__Microcoleus;s__Microcoleus_sp._PCC_7113
Cluster_106968	30	32	14	11	26	14	k__Bacteria;p__Proteobacteria;c__Betaproteobacteria;o__no_rank_order;f__no_rank_family;g__no_rank_genus;s__Betaproteobacteria_bacterium_SG8_41
Cluster_106969	8	39	0	16	15	14	k__Bacteria;p__Nitrospirae;c__Nitrospira;o__Nitrospirales;f__Nitrospiraceae;g__Nitrospira;s__Nitrospira_moscoviensis
Cluster_106972	18	50	26	7	18	10	k__Bacteria;p__Acidobacteria;c__Blastocatellia;o__no_rank_order;f__no_rank_family;g__Pyrinomonas;s__Pyrinomonas_methylaliphatogenes
Cluster_106973	22	29	8	19	20	20	k__Bacteria;p__Proteobacteria;c__Alphaproteobacteria;o__Sphingomonadales;f__Sphingomonadaceae;g__Sphingopyxis;s__Sphingopyxis_sp._LC81
Cluster_106975	25	30	13	22	20	10	k__Bacteria;p__Proteobacteria;c__Betaproteobacteria;o__Rhodocyclales;f__Rhodocyclaceae;g__Azoarcus;s__Azoarcus_sp._KH32C
Cluster_106980	46	42	33	39	37	21	k__Bacteria;p__Proteobacteria;c__Alphaproteobacteria;o__Rhodospirillales;f__Rhodospirillaceae;g__Rhodovibrio;s__Rhodovibrio_salinarum
Cluster_1071	36	31	169	32	40	53	k__Bacteria;p__Proteobacteria;c__Betaproteobacteria;o__no_rank_order;f__no_rank_family;g__no_rank_genus;s__Betaproteobacteria_bacterium_SCGC_AG-212-J23
Cluster_10713	286	217	272	230	232	191	k__Bacteria;p__Proteobacteria;c__Alphaproteobacteria;o__Rhizobiales;f__no_rank_family;g__no_rank_genus;s__Rhizobiales_bacterium_YIM_77505
Cluster_10714	126	125	116	158	143	68	k__Bacteria;p__Proteobacteria;c__Betaproteobacteria;o__no_rank_order;f__no_rank_family;g__no_rank_genus;s__Betaproteobacteria_bacterium_SCGC_AG-212-J23
Cluster_10715	59	45	30	18	25	26	k__Bacteria;p__Proteobacteria;c__Betaproteobacteria;o__no_rank_order;f__no_rank_family;g__no_rank_genus;s__Betaproteobacteria_bacterium_SG8_39
Cluster_107174	3	12	32	18	24	7	k__Bacteria;p__Proteobacteria;c__Betaproteobacteria;o__Burkholderiales;f__Alcaligenaceae;g__Bordetella;s__Bordetella_sp._N
Cluster_107176	18	10	26	22	16	26	k__Bacteria;p__Proteobacteria;c__Betaproteobacteria;o__no_rank_order;f__no_rank_family;g__no_rank_genus;s__Betaproteobacteria_bacterium_SCGC_AG-212-J23
Cluster_107179	26	24	62	18	28	26	k__Bacteria;p__Proteobacteria;c__Betaproteobacteria;o__no_rank_order;f__no_rank_family;g__no_rank_genus;s__Betaproteobacteria_bacterium_SCGC_AG-212-J23
Cluster_107181	17	16	33	17	17	18	k__Bacteria;p__Proteobacteria;c__Betaproteobacteria;o__Burkholderiales;f__Comamonadaceae;g__Hylemonella;s__Hylemonella_gracilis
Cluster_107182	11	6	20	13	14	6	k__Bacteria;p__Nitrospirae;c__Nitrospira;o__Nitrospirales;f__Nitrospiraceae;g__Nitrospira;s__Candidatus_Nitrospira_inopinata
Cluster_107185	21	6	15	19	18	21	k__Bacteria;p__Nitrospirae;c__Nitrospira;o__Nitrospirales;f__Nitrospiraceae;g__Nitrospira;s__Nitrospira_moscoviensis
Cluster_107186	11	7	30	5	6	1	k__Bacteria;p__Proteobacteria;c__Alphaproteobacteria;o__Rhizobiales;f__Aurantimonadaceae;g__Aurantimonas;s__Aurantimonas_manganoxydans
Cluster_107188	12	23	22	32	21	17	k__Bacteria;p__Proteobacteria;c__Gammaproteobacteria;o__Enterobacteriales;f__Enterobacteriaceae;g__Enterobacter;s__Enterobacter_cloacae
Cluster_10719	53	21	35	22	23	30	k__Bacteria;p__Proteobacteria;c__Gammaproteobacteria;o__no_rank_order;f__no_rank_family;g__no_rank_genus;s__Gammaproteobacteria_bacterium_SG8_11
Cluster_107190	9	10	26	14	12	25	k__Bacteria;p__Proteobacteria;c__Gammaproteobacteria;o__Chromatiales;f__Ectothiorhodospiraceae;g__Acidihalobacter;s__Acidihalobacter_prosperus
Cluster_107191	3	7	24	2	9	4	k__Bacteria;p__Proteobacteria;c__Alphaproteobacteria;o__Rhodobacterales;f__Rhodobacteraceae;g__Ahrensia;s__Ahrensia_marina
Cluster_107193	7	5	26	18	6	7	k__Bacteria;p__Actinobacteria;c__Actinobacteria;o__Frankiales;f__Frankiaceae;g__Frankia;s__Frankia_sp._EAN1pec
Cluster_107196	15	15	31	35	26	13	k__Bacteria;p__Proteobacteria;c__Alphaproteobacteria;o__Rhodospirillales;f__Rhodospirillaceae;g__Azospirillum;s__Azospirillum_lipoferum
Cluster_107198	4	6	43	5	5	17	k__Bacteria;p__Gemmatimonadetes;c__Gemmatimonadetes;o__Gemmatimonadales;f__Gemmatimonadaceae;g__Gemmatimonas;s__Gemmatimonas_sp._SG8_23
Cluster_10720	91	59	93	33	40	37	k__Bacteria;p__Proteobacteria;c__Gammaproteobacteria;o__Methylococcales;f__Methylococcaceae;g__Methylomicrobium;s__Methylomicrobium_alcaliphilum
Cluster_107201	3	7	37	9	15	27	k__Bacteria;p__Nitrospirae;c__Nitrospira;o__Nitrospirales;f__Nitrospiraceae;g__Nitrospira;s__Candidatus_Nitrospira_nitrificans
Cluster_107203	20	24	25	32	28	10	k__Bacteria;p__no_rank_phylum;c__no_rank_class;o__no_rank_order;f__no_rank_family;g__no_rank_genus;s__uncultured_bacterium
Cluster_107206	0	0	39	0	0	0	k__Bacteria;p__Proteobacteria;c__Alphaproteobacteria;o__Sphingomonadales;f__Sphingomonadaceae;g__Sphingobium;s__Sphingobium_sp._SYK-6
Cluster_107207	35	31	72	22	37	19	k__Bacteria;p__Proteobacteria;c__Betaproteobacteria;o__Burkholderiales;f__Comamonadaceae;g__Ramlibacter;s__Ramlibacter_tataouinensis
Cluster_107208	3	3	18	8	7	7	k__Bacteria;p__Proteobacteria;c__Betaproteobacteria;o__no_rank_order;f__no_rank_family;g__no_rank_genus;s__Betaproteobacteria_bacterium_SG8_39
Cluster_107211	15	1	27	6	4	8	k__Bacteria;p__Acidobacteria;c__Acidobacteriia;o__Acidobacteriales;f__Acidobacteriaceae;g__Candidatus_Koribacter;s__Candidatus_Koribacter_versatilis
Cluster_107212	44	16	45	22	20	20	k__Bacteria;p__Proteobacteria;c__Deltaproteobacteria;o__Desulfuromonadales;f__Desulfuromonadaceae;g__Desulfuromonas;s__Desulfuromonas_sp._WTL
Cluster_107215	14	8	21	27	13	25	k__Archaea;p__Thaumarchaeota;c__Nitrososphaeria;o__Nitrososphaerales;f__Nitrososphaeraceae;g__Nitrososphaera;s__Candidatus_Nitrososphaera_gargensis
Cluster_107218	13	7	37	5	3	3	k__Bacteria;p__Proteobacteria;c__Betaproteobacteria;o__no_rank_order;f__no_rank_family;g__no_rank_genus;s__Betaproteobacteria_bacterium_SCGC_AG-212-J23
Cluster_107219	12	21	35	33	23	16	k__Bacteria;p__Verrucomicrobia;c__Verrucomicrobiae;o__Verrucomicrobiales;f__Verrucomicrobia_subdivision_3;g__Pedosphaera;s__Pedosphaera_parvula
Cluster_107220	14	16	23	11	14	10	k__Bacteria;p__Proteobacteria;c__Gammaproteobacteria;o__Nevskiales;f__Sinobacteraceae;g__Steroidobacter;s__Steroidobacter_denitrificans
Cluster_107223	81	61	90	67	44	44	k__Bacteria;p__Nitrospirae;c__Nitrospira;o__Nitrospirales;f__Nitrospiraceae;g__Nitrospira;s__Nitrospira_sp._SCGC_AG-212-E16
Cluster_107224	4	6	24	6	10	0	k__Bacteria;p__Gemmatimonadetes;c__Gemmatimonadetes;o__Gemmatimonadales;f__Gemmatimonadaceae;g__Gemmatimonas;s__Gemmatimonas_sp._SG8_28
Cluster_107228	5	8	24	1	7	10	k__Bacteria;p__Gemmatimonadetes;c__Gemmatimonadetes;o__Gemmatimonadales;f__Gemmatimonadaceae;g__Gemmatirosa;s__Gemmatirosa_kalamazoonesis
Cluster_107233	6	4	16	17	3	12	k__Bacteria;p__Proteobacteria;c__Betaproteobacteria;o__no_rank_order;f__no_rank_family;g__no_rank_genus;s__Betaproteobacteria_bacterium_SCGC_AG-212-J23
Cluster_107237	7	16	20	3	22	21	k__Bacteria;p__Proteobacteria;c__Betaproteobacteria;o__no_rank_order;f__no_rank_family;g__no_rank_genus;s__Betaproteobacteria_bacterium_SCGC_AG-212-J23
Cluster_107240	252	226	149	123	175	115	k__Bacteria;p__Proteobacteria;c__Betaproteobacteria;o__no_rank_order;f__no_rank_family;g__no_rank_genus;s__Betaproteobacteria_bacterium_SCGC_AG-212-J23
Cluster_107242	49	57	54	56	65	43	k__Bacteria;p__Proteobacteria;c__Alphaproteobacteria;o__Rhizobiales;f__Phyllobacteriaceae;g__Nitratireductor;s__Nitratireductor_sp._ZZ-1
Cluster_107243	13	9	33	24	13	21	k__Bacteria;p__Nitrospirae;c__Nitrospira;o__Nitrospirales;f__Nitrospiraceae;g__Nitrospira;s__Nitrospira_moscoviensis
Cluster_107245	16	18	56	41	41	44	k__Bacteria;p__Proteobacteria;c__Deltaproteobacteria;o__no_rank_order;f__no_rank_family;g__no_rank_genus;s__delta_proteobacterium_PSCGC_5451
Cluster_107254	16	18	48	44	42	40	k__Bacteria;p__Firmicutes;c__Clostridia;o__Clostridiales;f__Peptococcaceae;g__Desulfosporosinus;s__Desulfosporosinus_sp._BICA1-9
Cluster_107257	23	20	34	7	23	34	k__Bacteria;p__Proteobacteria;c__Gammaproteobacteria;o__Cellvibrionales;f__Spongiibacteraceae;g__Spongiibacter;s__Spongiibacter_tropicus
Cluster_107258	4	3	25	13	14	13	k__Bacteria;p__Chloroflexi;c__no_rank_class;o__no_rank_order;f__no_rank_family;g__Kouleothrix;s__Kouleothrix_aurantiaca
Cluster_107260	18	10	31	14	25	7	k__Bacteria;p__Proteobacteria;c__Gammaproteobacteria;o__no_rank_order;f__no_rank_family;g__no_rank_genus;s__Gammaproteobacteria_bacterium_SG8_31
Cluster_107262	12	10	47	11	14	18	k__Bacteria;p__Proteobacteria;c__Alphaproteobacteria;o__Rhodospirillales;f__Rhodospirillaceae;g__Azospirillum;s__Azospirillum_lipoferum
Cluster_107263	1	5	37	2	13	7	k__Bacteria;p__Proteobacteria;c__Betaproteobacteria;o__no_rank_order;f__no_rank_family;g__no_rank_genus;s__Betaproteobacteria_bacterium_SCGC_AG-212-J23
Cluster_107271	12	25	28	16	26	29	k__Bacteria;p__Planctomycetes;c__Planctomycetia;o__Candidatus_Brocadiales;f__Candidatus_Brocadiaceae;g__Candidatus_Kuenenia;s__Candidatus_Kuenenia_stuttgartiensis
Cluster_107272	36	40	68	32	42	27	k__Bacteria;p__Proteobacteria;c__Gammaproteobacteria;o__no_rank_order;f__no_rank_family;g__no_rank_genus;s__Gammaproteobacteria_bacterium_SG8_31
Cluster_107273	38	39	44	11	13	6	k__Bacteria;p__Proteobacteria;c__Gammaproteobacteria;o__Cellvibrionales;f__Cellvibrionaceae;g__Saccharophagus;s__Saccharophagus_degradans
Cluster_107274	20	30	33	12	18	16	k__Bacteria;p__Nitrospirae;c__Nitrospira;o__Nitrospirales;f__Nitrospiraceae;g__Nitrospira;s__Nitrospira_moscoviensis
Cluster_107275	25	32	34	10	34	13	k__Bacteria;p__Proteobacteria;c__Alphaproteobacteria;o__Rhizobiales;f__Bradyrhizobiaceae;g__Bosea;s__Bosea_thiooxidans
Cluster_107277	7	9	37	6	6	17	k__Bacteria;p__Proteobacteria;c__Alphaproteobacteria;o__Rhodospirillales;f__Rhodospirillaceae;g__Rhodovibrio;s__Rhodovibrio_salinarum
Cluster_107278	9	15	40	2	11	1	k__Bacteria;p__Proteobacteria;c__Gammaproteobacteria;o__Chromatiales;f__Ectothiorhodospiraceae;g__Thioalkalivibrio;s__Thioalkalivibrio_sulfidiphilus
Cluster_107279	86	71	73	58	61	47	k__Bacteria;p__no_rank_phylum;c__no_rank_class;o__no_rank_order;f__no_rank_family;g__no_rank_genus;s__uncultured_bacterium
Cluster_107287	35	41	82	37	42	41	k__Bacteria;p__Proteobacteria;c__Alphaproteobacteria;o__Rhizobiales;f__Hyphomicrobiaceae;g__Rhodoplanes;s__Rhodoplanes_sp._Z2-YC6860
Cluster_107290	19	17	42	39	28	31	k__Bacteria;p__Proteobacteria;c__Gammaproteobacteria;o__no_rank_order;f__no_rank_family;g__no_rank_genus;s__Gammaproteobacteria_bacterium_SG8_30
Cluster_1073	50	44	51	80	122	72	k__Bacteria;p__Nitrospirae;c__Nitrospira;o__Nitrospirales;f__Nitrospiraceae;g__Nitrospira;s__Nitrospira_sp._SCGC_AG-212-E16
Cluster_10730	124	100	87	163	137	100	k__Bacteria;p__Proteobacteria;c__Betaproteobacteria;o__no_rank_order;f__no_rank_family;g__no_rank_genus;s__Betaproteobacteria_bacterium_SG8_39
Cluster_10733	0	89	1	12	10	5	k__Bacteria;p__Proteobacteria;c__Betaproteobacteria;o__Burkholderiales;f__Comamonadaceae;g__Ramlibacter;s__Ramlibacter_tataouinensis
Cluster_107492	3	0	13	28	12	9	k__Bacteria;p__Proteobacteria;c__Betaproteobacteria;o__no_rank_order;f__no_rank_family;g__no_rank_genus;s__Betaproteobacteria_bacterium_SCGC_AG-212-J23
Cluster_107499	38	25	30	44	33	20	k__Bacteria;p__Proteobacteria;c__Betaproteobacteria;o__no_rank_order;f__no_rank_family;g__no_rank_genus;s__Betaproteobacteria_bacterium_SCGC_AG-212-J23
Cluster_107500	17	14	26	45	25	27	k__Bacteria;p__Proteobacteria;c__Alphaproteobacteria;o__Caulobacterales;f__Caulobacteraceae;g__Phenylobacterium;s__Phenylobacterium_zucineum
Cluster_107503	11	6	17	34	9	6	k__Bacteria;p__candidate_division_KD3-62;c__no_rank_class;o__no_rank_order;f__no_rank_family;g__no_rank_genus;s__candidate_division_KD3-62_bacterium_DG_56
Cluster_107504	18	20	8	26	31	20	k__Bacteria;p__Chloroflexi;c__Caldilineae;o__Caldilineales;f__Caldilineaceae;g__Caldilinea;s__Caldilinea_aerophila
Cluster_107506	73	67	93	78	75	58	k__Bacteria;p__Proteobacteria;c__Alphaproteobacteria;o__Rhizobiales;f__no_rank_family;g__no_rank_genus;s__Rhizobiales_bacterium_YIM_77505
Cluster_107510	39	17	8	18	18	6	k__Bacteria;p__Proteobacteria;c__Betaproteobacteria;o__Burkholderiales;f__Burkholderiaceae;g__Burkholderia;s__Burkholderia_cepacia
Cluster_107512	49	33	24	27	17	14	k__Bacteria;p__Planctomycetes;c__Phycisphaerae;o__no_rank_order;f__no_rank_family;g__no_rank_genus;s__Phycisphaerae_bacterium_SG8_4
Cluster_107514	47	30	42	62	59	35	k__Bacteria;p__Actinobacteria;c__Thermoleophilia;o__Solirubrobacterales;f__Solirubrobacteraceae;g__Solirubrobacter;s__Solirubrobacter_sp._URHD0082
Cluster_107515	12	28	25	35	29	11	k__Bacteria;p__Proteobacteria;c__Betaproteobacteria;o__no_rank_order;f__no_rank_family;g__no_rank_genus;s__Betaproteobacteria_bacterium_SCGC_AG-212-J23
Cluster_107517	4	13	30	36	27	12	k__Bacteria;p__Proteobacteria;c__Gammaproteobacteria;o__no_rank_order;f__no_rank_family;g__no_rank_genus;s__Gammaproteobacteria_bacterium_SG8_31
Cluster_107521	16	11	6	40	14	17	k__Bacteria;p__Proteobacteria;c__Deltaproteobacteria;o__Myxococcales;f__Cystobacteraceae;g__Cystobacter;s__Cystobacter_violaceus
Cluster_107528	25	22	27	44	47	24	k__Bacteria;p__Gemmatimonadetes;c__Gemmatimonadetes;o__Gemmatimonadales;f__Gemmatimonadaceae;g__Gemmatirosa;s__Gemmatirosa_kalamazoonesis
Cluster_107529	22	19	28	41	37	24	k__Bacteria;p__Proteobacteria;c__Alphaproteobacteria;o__Rhizobiales;f__Bradyrhizobiaceae;g__Bradyrhizobium;s__Bradyrhizobium_japonicum
Cluster_10753	62	27	55	23	40	24	k__Bacteria;p__Proteobacteria;c__Deltaproteobacteria;o__Desulfuromonadales;f__Desulfuromonadaceae;g__Desulfuromonas;s__Desulfuromonas_sp._WTL
Cluster_107531	10	8	8	46	5	6	k__Bacteria;p__Proteobacteria;c__Betaproteobacteria;o__Neisseriales;f__Chromobacteriaceae;g__Chitiniphilus;s__Chitiniphilus_shinanonensis
Cluster_107532	5	7	6	24	7	9	k__Bacteria;p__Nitrospirae;c__Nitrospira;o__Nitrospirales;f__Nitrospiraceae;g__Nitrospira;s__Nitrospira_defluvii
Cluster_107533	4	11	5	24	7	6	k__Bacteria;p__Proteobacteria;c__Gammaproteobacteria;o__Xanthomonadales;f__Xanthomonadaceae;g__Luteimonas;s__Luteimonas_mephitis
Cluster_107535	26	27	33	47	37	29	k__Bacteria;p__Nitrospirae;c__Nitrospira;o__Nitrospirales;f__Nitrospiraceae;g__Nitrospira;s__Candidatus_Nitrospira_nitrificans
Cluster_107545	9	10	6	24	9	22	k__Bacteria;p__Proteobacteria;c__Alphaproteobacteria;o__Rhodobacterales;f__Rhodobacteraceae;g__Actibacterium;s__Actibacterium_atlanticum
Cluster_107547	0	1	13	44	44	10	k__Bacteria;p__Proteobacteria;c__Gammaproteobacteria;o__Nevskiales;f__Sinobacteraceae;g__Steroidobacter;s__Steroidobacter_denitrificans
Cluster_107548	6	4	5	19	9	2	k__Bacteria;p__Nitrospirae;c__Nitrospira;o__Nitrospirales;f__Nitrospiraceae;g__Nitrospira;s__Nitrospira_defluvii
Cluster_107549	20	25	21	25	28	15	k__Bacteria;p__Proteobacteria;c__Gammaproteobacteria;o__Methylococcales;f__Methylococcaceae;g__Methylovulum;s__Methylovulum_miyakonense
Cluster_107551	14	19	11	42	17	2	k__Bacteria;p__Gemmatimonadetes;c__Gemmatimonadetes;o__Gemmatimonadales;f__Gemmatimonadaceae;g__Gemmatimonas;s__Gemmatimonas_sp._SM23_52
Cluster_107553	15	20	29	37	24	21	k__Bacteria;p__Verrucomicrobia;c__Opitutae;o__Opitutales;f__Opitutaceae;g__Opitutus;s__Opitutus_terrae
Cluster_107554	13	18	4	28	20	16	k__Bacteria;p__Proteobacteria;c__Betaproteobacteria;o__Rhodocyclales;f__Rhodocyclaceae;g__Uliginosibacterium;s__Uliginosibacterium_gangwonense
Cluster_107556	62	74	56	42	52	24	k__Bacteria;p__Proteobacteria;c__Deltaproteobacteria;o__Myxococcales;f__Polyangiaceae;g__Sorangium;s__Sorangium_cellulosum
Cluster_107558	32	17	22	31	18	12	k__Bacteria;p__Gemmatimonadetes;c__Gemmatimonadetes;o__Gemmatimonadales;f__Gemmatimonadaceae;g__Gemmatirosa;s__Gemmatirosa_kalamazoonesis
Cluster_107559	20	36	34	44	13	0	k__Bacteria;p__Proteobacteria;c__Betaproteobacteria;o__no_rank_order;f__no_rank_family;g__no_rank_genus;s__Betaproteobacteria_bacterium_SCGC_AG-212-J23
Cluster_10756	44	59	79	35	30	34	k__Bacteria;p__Proteobacteria;c__Betaproteobacteria;o__no_rank_order;f__no_rank_family;g__no_rank_genus;s__Betaproteobacteria_bacterium_SG8_41
Cluster_107560	14	41	25	26	44	11	k__Bacteria;p__Nitrospirae;c__Nitrospira;o__Nitrospirales;f__Nitrospiraceae;g__Nitrospira;s__Nitrospira_moscoviensis
Cluster_107561	6	16	4	27	15	9	k__Bacteria;p__Planctomycetes;c__Planctomycetia;o__Candidatus_Brocadiales;f__Candidatus_Brocadiaceae;g__Candidatus_Kuenenia;s__Candidatus_Kuenenia_stuttgartiensis
Cluster_107563	51	60	52	77	65	42	k__Bacteria;p__Verrucomicrobia;c__Verrucomicrobiae;o__Verrucomicrobiales;f__Verrucomicrobia_subdivision_3;g__Pedosphaera;s__Pedosphaera_parvula
Cluster_107565	3	5	2	20	9	5	k__Bacteria;p__Nitrospirae;c__Nitrospira;o__Nitrospirales;f__Nitrospiraceae;g__Nitrospira;s__Nitrospira_sp._SCGC_AG-212-E16
Cluster_107566	25	12	38	21	9	26	k__Bacteria;p__Proteobacteria;c__Alphaproteobacteria;o__Rhizobiales;f__Bradyrhizobiaceae;g__Bradyrhizobium;s__Bradyrhizobium_sp._WSM1743
Cluster_107568	21	10	16	27	18	10	k__Bacteria;p__Nitrospirae;c__Nitrospira;o__Nitrospirales;f__Nitrospiraceae;g__Nitrospira;s__Nitrospira_moscoviensis
Cluster_107569	6	5	10	28	14	12	k__Bacteria;p__Nitrospirae;c__Nitrospira;o__Nitrospirales;f__Nitrospiraceae;g__Nitrospira;s__Candidatus_Nitrospira_nitrosa
Cluster_107573	25	12	23	25	13	20	k__Bacteria;p__Proteobacteria;c__Alphaproteobacteria;o__Rhodospirillales;f__Rhodospirillaceae;g__Skermanella;s__Skermanella_aerolata
Cluster_107574	17	13	17	45	37	17	k__Bacteria;p__Spirochaetes;c__Spirochaetia;o__Spirochaetales;f__Spirochaetaceae;g__Spirochaeta;s__Spirochaeta_sp._JC202
Cluster_107575	35	47	54	49	71	44	k__Bacteria;p__Bacteroidetes;c__Cytophagia;o__Cytophagales;f__Cytophagaceae;g__Spirosoma;s__Spirosoma_spitsbergense
Cluster_107577	16	24	31	49	64	30	k__Bacteria;p__Gemmatimonadetes;c__Gemmatimonadetes;o__Gemmatimonadales;f__Gemmatimonadaceae;g__Gemmatirosa;s__Gemmatirosa_kalamazoonesis
Cluster_107578	21	14	22	28	34	46	k__Bacteria;p__Proteobacteria;c__Alphaproteobacteria;o__Rhodospirillales;f__Rhodospirillaceae;g__Dongia;s__Dongia_sp._URHE0060
Cluster_10758	20	30	66	36	42	46	k__Bacteria;p__Proteobacteria;c__Betaproteobacteria;o__Burkholderiales;f__Burkholderiaceae;g__Cupriavidus;s__Cupriavidus_taiwanensis
Cluster_107580	10	16	8	27	17	21	k__Bacteria;p__Proteobacteria;c__Alphaproteobacteria;o__Rhizobiales;f__Bradyrhizobiaceae;g__Bradyrhizobium;s__Bradyrhizobium_oligotrophicum
Cluster_107584	11	10	5	34	12	20	k__Bacteria;p__no_rank_phylum;c__no_rank_class;o__no_rank_order;f__no_rank_family;g__no_rank_genus;s__bacterium_YEK0313
Cluster_107586	18	5	27	27	28	20	k__Bacteria;p__Proteobacteria;c__Alphaproteobacteria;o__Sphingomonadales;f__Sphingomonadaceae;g__Sphingopyxis;s__Sphingopyxis_sp._H050
Cluster_107588	4	5	21	33	12	12	k__Bacteria;p__Nitrospirae;c__Nitrospira;o__Nitrospirales;f__Nitrospiraceae;g__Nitrospira;s__Nitrospira_moscoviensis
Cluster_107589	45	28	33	36	37	32	k__Bacteria;p__Proteobacteria;c__Alphaproteobacteria;o__Rhizobiales;f__Bradyrhizobiaceae;g__Rhodopseudomonas;s__Rhodopseudomonas_palustris
Cluster_107593	12	32	16	42	30	27	k__Bacteria;p__Nitrospirae;c__Nitrospira;o__Nitrospirales;f__Nitrospiraceae;g__Nitrospira;s__Candidatus_Nitrospira_inopinata
Cluster_107594	0	0	0	33	0	0	k__Bacteria;p__Proteobacteria;c__Betaproteobacteria;o__no_rank_order;f__no_rank_family;g__no_rank_genus;s__Betaproteobacteria_bacterium_SCGC_AG-212-J23
Cluster_107595	36	33	38	60	53	35	k__Bacteria;p__Proteobacteria;c__Deltaproteobacteria;o__Myxococcales;f__no_rank_family;g__no_rank_genus;s__Myxococcales_bacterium_SG8_38_1
Cluster_107596	46	45	60	51	50	24	k__Bacteria;p__Gemmatimonadetes;c__Gemmatimonadetes;o__Gemmatimonadales;f__Gemmatimonadaceae;g__Gemmatimonas;s__Gemmatimonas_sp._SG8_23
Cluster_107597	11	31	45	35	12	21	k__Bacteria;p__Planctomycetes;c__Planctomycetia;o__Candidatus_Brocadiales;f__Candidatus_Brocadiaceae;g__Candidatus_Brocadia;s__Candidatus_Brocadia_sinica
Cluster_107598	28	17	33	44	25	12	k__Bacteria;p__Actinobacteria;c__Actinobacteria;o__Micrococcales;f__Promicromonosporaceae;g__Xylanimonas;s__Xylanimonas_cellulosilytica
Cluster_107599	22	21	24	46	26	24	k__Bacteria;p__Proteobacteria;c__Betaproteobacteria;o__Burkholderiales;f__Alcaligenaceae;g__Derxia;s__Derxia_gummosa
Cluster_10760	54	74	84	27	56	33	k__Bacteria;p__Proteobacteria;c__Betaproteobacteria;o__no_rank_order;f__no_rank_family;g__no_rank_genus;s__Betaproteobacteria_bacterium_SG8_41
Cluster_107601	98	92	92	103	112	88	k__Bacteria;p__Nitrospirae;c__Nitrospira;o__Nitrospirales;f__Nitrospiraceae;g__Nitrospira;s__Candidatus_Nitrospira_nitrificans
Cluster_107602	47	41	60	63	61	49	k__Bacteria;p__Proteobacteria;c__Betaproteobacteria;o__Burkholderiales;f__Burkholderiaceae;g__Burkholderia;s__Burkholderia_dolosa
Cluster_107603	17	32	26	42	37	20	k__Bacteria;p__Proteobacteria;c__Deltaproteobacteria;o__Myxococcales;f__Cystobacteraceae;g__Archangium;s__Archangium_gephyra
Cluster_107605	23	28	15	56	34	17	k__Bacteria;p__Firmicutes;c__Bacilli;o__Bacillales;f__Thermoactinomycetaceae;g__Thermoactinomyces;s__Thermoactinomyces_vulgaris
Cluster_107606	0	0	0	38	0	0	k__Bacteria;p__Chloroflexi;c__Thermomicrobia;o__Thermomicrobiales;f__Thermomicrobiaceae;g__Thermomicrobium;s__Thermomicrobium_roseum
Cluster_107607	14	18	18	34	19	13	k__Bacteria;p__Proteobacteria;c__Deltaproteobacteria;o__Myxococcales;f__Myxococcaceae;g__Myxococcus;s__Myxococcus_hansupus
Cluster_107608	5	0	11	89	0	0	k__Bacteria;p__Chloroflexi;c__Chloroflexia;o__Herpetosiphonales;f__Herpetosiphonaceae;g__Herpetosiphon;s__Herpetosiphon_geysericola
Cluster_10779	113	110	174	132	146	128	k__Bacteria;p__Proteobacteria;c__Betaproteobacteria;o__no_rank_order;f__no_rank_family;g__no_rank_genus;s__Betaproteobacteria_bacterium_SCGC_AG-212-J23
Cluster_1078	490	425	395	472	527	338	k__Bacteria;p__Proteobacteria;c__Betaproteobacteria;o__no_rank_order;f__no_rank_family;g__no_rank_genus;s__Betaproteobacteria_bacterium_SG8_41
Cluster_10782	80	58	63	57	77	60	k__Bacteria;p__Proteobacteria;c__Betaproteobacteria;o__no_rank_order;f__no_rank_family;g__no_rank_genus;s__Betaproteobacteria_bacterium_SCGC_AG-212-J23
Cluster_10784	53	58	61	66	52	52	k__Bacteria;p__Proteobacteria;c__Deltaproteobacteria;o__Desulfobacterales;f__Desulfobacteraceae;g__Desulfatiglans;s__Desulfatiglans_anilini
Cluster_10785	287	217	254	285	277	232	k__Bacteria;p__Proteobacteria;c__Alphaproteobacteria;o__Rhizobiales;f__Rhodobiaceae;g__Afifella;s__Afifella_pfennigii
Cluster_107857	3	8	17	65	85	15	k__Bacteria;p__Proteobacteria;c__Gammaproteobacteria;o__no_rank_order;f__no_rank_family;g__no_rank_genus;s__Gammaproteobacteria_bacterium_SG8_47
Cluster_10786	415	356	207	203	287	156	k__Bacteria;p__Proteobacteria;c__Alphaproteobacteria;o__Rhizobiales;f__Bradyrhizobiaceae;g__Oligotropha;s__Oligotropha_carboxidovorans
Cluster_107863	18	17	15	24	42	22	k__Bacteria;p__Proteobacteria;c__Betaproteobacteria;o__no_rank_order;f__no_rank_family;g__no_rank_genus;s__Betaproteobacteria_bacterium_SG8_39
Cluster_107864	20	41	40	21	36	5	k__Bacteria;p__Proteobacteria;c__Betaproteobacteria;o__Rhodocyclales;f__Rhodocyclaceae;g__Azospira;s__Azospira_oryzae
Cluster_107866	31	37	40	67	57	32	k__Bacteria;p__Candidatus_Tectomicrobia;c__no_rank_class;o__no_rank_order;f__no_rank_family;g__Candidatus_Entotheonella;s__Candidatus_Entotheonella_sp._TSY1
Cluster_107867	18	13	28	36	41	46	k__Bacteria;p__Proteobacteria;c__Alphaproteobacteria;o__Rhizobiales;f__no_rank_family;g__no_rank_genus;s__Rhizobiales_bacterium_YIM_77505
Cluster_107868	34	20	5	6	31	22	k__Bacteria;p__Proteobacteria;c__Betaproteobacteria;o__no_rank_order;f__no_rank_family;g__no_rank_genus;s__Betaproteobacteria_bacterium_SG8_41
Cluster_107875	4	5	18	15	33	9	k__Bacteria;p__no_rank_phylum;c__no_rank_class;o__no_rank_order;f__no_rank_family;g__no_rank_genus;s__uncultured_bacterium
Cluster_107881	17	16	5	34	35	20	k__Bacteria;p__Proteobacteria;c__Gammaproteobacteria;o__no_rank_order;f__no_rank_family;g__no_rank_genus;s__Gammaproteobacteria_bacterium_SG8_30
Cluster_107892	27	16	15	26	27	20	k__Bacteria;p__Armatimonadetes;c__Chthonomonadetes;o__Chthonomonadales;f__Chthonomonadaceae;g__Chthonomonas;s__Chthonomonas_calidirosea
Cluster_107893	18	18	41	41	56	35	k__Bacteria;p__Proteobacteria;c__Alphaproteobacteria;o__Rhizobiales;f__Methylobacteriaceae;g__Microvirga;s__Microvirga_lotononidis
Cluster_107894	67	50	57	28	41	29	k__Bacteria;p__Proteobacteria;c__Betaproteobacteria;o__no_rank_order;f__no_rank_family;g__no_rank_genus;s__Betaproteobacteria_bacterium_SCGC_AG-212-J23
Cluster_107896	0	0	2	1	46	2	k__Bacteria;p__Proteobacteria;c__Alphaproteobacteria;o__Rhodospirillales;f__Rhodospirillaceae;g__Oceanibaculum;s__Oceanibaculum_indicum
Cluster_107901	209	178	124	131	126	91	k__Bacteria;p__Bacteroidetes;c__Flavobacteriia;o__Flavobacteriales;f__Flavobacteriaceae;g__Aquimarina;s__Aquimarina_agarivorans
Cluster_107903	143	116	133	165	185	143	k__Bacteria;p__Proteobacteria;c__Deltaproteobacteria;o__Myxococcales;f__Polyangiaceae;g__Sorangium;s__Sorangium_cellulosum
Cluster_107907	0	0	0	2	2	21	k__Bacteria;p__Proteobacteria;c__Alphaproteobacteria;o__Rhodobacterales;f__Rhodobacteraceae;g__Rhodovulum;s__Rhodovulum_sp._PH10
Cluster_107908	15	17	15	13	15	31	k__Bacteria;p__Proteobacteria;c__Betaproteobacteria;o__no_rank_order;f__no_rank_family;g__no_rank_genus;s__Betaproteobacteria_bacterium_SCGC_AG-212-J23
Cluster_107909	21	17	19	18	35	26	k__Bacteria;p__Verrucomicrobia;c__Verrucomicrobiae;o__Verrucomicrobiales;f__Verrucomicrobiaceae;g__Haloferula;s__Haloferula_sp._BvORR071
Cluster_107912	11	22	15	22	18	33	k__Bacteria;p__Proteobacteria;c__Gammaproteobacteria;o__no_rank_order;f__no_rank_family;g__Sedimenticola;s__Sedimenticola_thiotaurini
Cluster_107916	21	31	21	19	13	24	k__Bacteria;p__Proteobacteria;c__Alphaproteobacteria;o__Rhodospirillales;f__Rhodospirillaceae;g__Niveispirillum;s__Niveispirillum_irakense
Cluster_107919	5	10	15	16	10	28	k__Bacteria;p__Firmicutes;c__Bacilli;o__Bacillales;f__Paenibacillaceae;g__Brevibacillus;s__Brevibacillus_massiliensis
Cluster_107922	17	7	54	1	26	45	k__Bacteria;p__Proteobacteria;c__Alphaproteobacteria;o__Rhizobiales;f__Phyllobacteriaceae;g__Mesorhizobium;s__Mesorhizobium_sp._LNHC209A00
Cluster_107924	10	5	22	16	25	31	k__Bacteria;p__Proteobacteria;c__Gammaproteobacteria;o__Xanthomonadales;f__Rhodanobacteraceae;g__Mizugakiibacter;s__Mizugakiibacter_sediminis
Cluster_107925	26	43	62	31	50	62	k__Bacteria;p__Proteobacteria;c__Alphaproteobacteria;o__Rhizobiales;f__Bradyrhizobiaceae;g__Salinarimonas;s__Salinarimonas_rosea
Cluster_10793	81	63	24	31	91	78	k__Bacteria;p__Proteobacteria;c__Deltaproteobacteria;o__Myxococcales;f__Polyangiaceae;g__Sorangium;s__Sorangium_cellulosum
Cluster_10801	66	40	64	71	80	60	k__Archaea;p__no_rank_phylum;c__no_rank_class;o__no_rank_order;f__no_rank_family;g__no_rank_genus;s__uncultured_archaeon_MedDCM-OCT-S08-C37
Cluster_10802	69	14	63	44	69	48	k__Bacteria;p__Proteobacteria;c__Betaproteobacteria;o__no_rank_order;f__no_rank_family;g__no_rank_genus;s__Betaproteobacteria_bacterium_SG8_41
Cluster_108083	44	14	35	31	38	37	k__Bacteria;p__Proteobacteria;c__Betaproteobacteria;o__no_rank_order;f__no_rank_family;g__Candidatus_Accumulibacter;s__Candidatus_Accumulibacter_sp._BA-94
Cluster_108085	91	67	71	42	53	61	k__Bacteria;p__Proteobacteria;c__Betaproteobacteria;o__no_rank_order;f__no_rank_family;g__no_rank_genus;s__Betaproteobacteria_bacterium_SCGC_AG-212-J23
Cluster_108092	27	6	15	9	9	18	k__Bacteria;p__Proteobacteria;c__Betaproteobacteria;o__no_rank_order;f__no_rank_family;g__no_rank_genus;s__Betaproteobacteria_bacterium_SCGC_AG-212-J23
Cluster_108101	36	19	8	29	26	9	k__Bacteria;p__Proteobacteria;c__Betaproteobacteria;o__no_rank_order;f__no_rank_family;g__no_rank_genus;s__Betaproteobacteria_bacterium_SCGC_AG-212-J23
Cluster_108108	25	12	7	10	16	19	k__Bacteria;p__Proteobacteria;c__Alphaproteobacteria;o__Rhizobiales;f__Hyphomicrobiaceae;g__Filomicrobium;s__Candidatus_Filomicrobium_marinum
Cluster_108109	29	16	11	6	21	18	k__Archaea;p__Thaumarchaeota;c__Nitrososphaeria;o__Nitrososphaerales;f__Nitrososphaeraceae;g__Nitrososphaera;s__Candidatus_Nitrososphaera_evergladensis
Cluster_108113	31	12	6	9	20	15	k__Bacteria;p__Proteobacteria;c__Gammaproteobacteria;o__Methylococcales;f__Methylococcaceae;g__Methylosarcina;s__Methylosarcina_lacus
Cluster_108120	38	26	28	32	36	14	k__Bacteria;p__Proteobacteria;c__Betaproteobacteria;o__no_rank_order;f__no_rank_family;g__no_rank_genus;s__Betaproteobacteria_bacterium_SCGC_AG-212-J23
Cluster_108123	42	15	28	37	41	31	k__Bacteria;p__Chloroflexi;c__Thermomicrobia;o__Sphaerobacterales;f__Sphaerobacteraceae;g__Nitrolancea;s__Nitrolancea_hollandica
Cluster_108125	28	12	32	23	5	29	k__Bacteria;p__Verrucomicrobia;c__Opitutae;o__Opitutales;f__Opitutaceae;g__Opitutus;s__Opitutus_terrae
Cluster_108126	28	26	33	45	40	30	k__Bacteria;p__Proteobacteria;c__Betaproteobacteria;o__no_rank_order;f__no_rank_family;g__no_rank_genus;s__Betaproteobacteria_bacterium_SG8_41
Cluster_108134	28	19	11	6	5	7	k__Bacteria;p__Proteobacteria;c__Gammaproteobacteria;o__Cellvibrionales;f__Halieaceae;g__no_rank_genus;s__marine_gamma_proteobacterium_HTCC2148
Cluster_108135	53	41	56	41	55	53	k__Bacteria;p__Proteobacteria;c__Betaproteobacteria;o__Burkholderiales;f__Comamonadaceae;g__Variovorax;s__Variovorax_paradoxus
Cluster_108136	27	13	28	12	14	18	k__Bacteria;p__Proteobacteria;c__Deltaproteobacteria;o__Syntrophobacterales;f__Syntrophorhabdaceae;g__Syntrophorhabdus;s__Syntrophorhabdus_aromaticivorans
Cluster_108137	41	30	20	9	17	8	k__Bacteria;p__Proteobacteria;c__Gammaproteobacteria;o__Oceanospirillales;f__Halomonadaceae;g__Halotalea;s__Halotalea_alkalilenta
Cluster_108138	38	25	28	28	33	19	k__Bacteria;p__Proteobacteria;c__Alphaproteobacteria;o__Rhizobiales;f__Hyphomicrobiaceae;g__Filomicrobium;s__Candidatus_Filomicrobium_marinum
Cluster_108139	34	37	11	7	21	18	k__Bacteria;p__Proteobacteria;c__Deltaproteobacteria;o__Desulfobacterales;f__Desulfobulbaceae;g__no_rank_genus;s__Desulfobulbaceae_bacterium_BRH_c16a
Cluster_108142	38	33	25	22	38	28	k__Bacteria;p__Proteobacteria;c__Gammaproteobacteria;o__Xanthomonadales;f__Xanthomonadaceae;g__Lysobacter;s__Lysobacter_sp._Root559
Cluster_108143	53	40	30	28	39	28	k__Bacteria;p__Proteobacteria;c__Gammaproteobacteria;o__no_rank_order;f__no_rank_family;g__no_rank_genus;s__Gammaproteobacteria_bacterium_SG8_31
Cluster_108146	28	26	15	11	23	13	k__Bacteria;p__Proteobacteria;c__Alphaproteobacteria;o__Rhizobiales;f__Rhizobiaceae;g__Rhizobium;s__Rhizobium_sp._YR295
Cluster_108147	55	32	12	20	13	16	k__Bacteria;p__Proteobacteria;c__Alphaproteobacteria;o__Rhodospirillales;f__Acetobacteraceae;g__Belnapia;s__Belnapia_moabensis
Cluster_108148	67	50	65	31	29	29	k__Bacteria;p__Candidatus_Latescibacteria;c__no_rank_class;o__no_rank_order;f__no_rank_family;g__no_rank_genus;s__Latescibacteria_bacterium_DG_63
Cluster_108150	40	16	11	6	14	14	k__Bacteria;p__Proteobacteria;c__Gammaproteobacteria;o__no_rank_order;f__no_rank_family;g__no_rank_genus;s__Gammaproteobacteria_bacterium_SG8_47
Cluster_108152	58	49	30	19	64	42	k__Bacteria;p__Proteobacteria;c__Alphaproteobacteria;o__Rhizobiales;f__Methylobacteriaceae;g__Methylobacterium;s__Methylobacterium_platani
Cluster_108155	74	48	67	67	74	71	k__Bacteria;p__Proteobacteria;c__Betaproteobacteria;o__no_rank_order;f__no_rank_family;g__no_rank_genus;s__beta_proteobacterium_AAP51
Cluster_108157	51	30	29	15	24	30	k__Bacteria;p__Chloroflexi;c__no_rank_class;o__no_rank_order;f__no_rank_family;g__Kouleothrix;s__Kouleothrix_aurantiaca
Cluster_108168	30	27	44	26	17	27	k__Bacteria;p__Proteobacteria;c__Betaproteobacteria;o__no_rank_order;f__no_rank_family;g__no_rank_genus;s__Betaproteobacteria_bacterium_SCGC_AG-212-J23
Cluster_108169	33	22	2	4	15	11	k__Bacteria;p__no_rank_phylum;c__no_rank_class;o__no_rank_order;f__no_rank_family;g__no_rank_genus;s__uncultured_bacterium
Cluster_108171	33	25	23	23	34	14	k__Bacteria;p__Proteobacteria;c__Alphaproteobacteria;o__Rhizobiales;f__Aurantimonadaceae;g__Aureimonas;s__Aureimonas_sp._AU20
Cluster_10830	244	220	251	260	333	199	k__Bacteria;p__Proteobacteria;c__Betaproteobacteria;o__Burkholderiales;f__Alcaligenaceae;g__Bordetella;s__Bordetella_pertussis
Cluster_10831	86	59	34	34	32	20	k__Bacteria;p__Acidobacteria;c__no_rank_class;o__no_rank_order;f__no_rank_family;g__no_rank_genus;s__Acidobacteria_bacterium_DSM_100886
Cluster_10835	68	47	94	69	55	79	k__Archaea;p__Thaumarchaeota;c__Nitrososphaeria;o__Nitrososphaerales;f__Nitrososphaeraceae;g__Candidatus_Nitrosocosmicus;s__Thaumarchaeota_archaeon_MY3
Cluster_108392	23	36	42	17	38	31	k__Bacteria;p__Proteobacteria;c__Betaproteobacteria;o__no_rank_order;f__no_rank_family;g__no_rank_genus;s__Betaproteobacteria_bacterium_SCGC_AG-212-J23
Cluster_108393	7	36	17	7	10	11	k__Bacteria;p__Proteobacteria;c__Alphaproteobacteria;o__Rhodospirillales;f__Rhodospirillaceae;g__Niveispirillum;s__Niveispirillum_irakense
Cluster_108396	14	43	24	15	28	19	k__Bacteria;p__Proteobacteria;c__Betaproteobacteria;o__no_rank_order;f__no_rank_family;g__no_rank_genus;s__Betaproteobacteria_bacterium_SCGC_AG-212-J23
Cluster_108404	32	53	12	14	25	13	k__Bacteria;p__Proteobacteria;c__Alphaproteobacteria;o__Rhizobiales;f__Bradyrhizobiaceae;g__Bosea;s__Bosea_vaviloviae
Cluster_108408	15	24	17	25	12	11	k__Bacteria;p__Proteobacteria;c__Alphaproteobacteria;o__Sphingomonadales;f__Erythrobacteraceae;g__Erythrobacter;s__Erythrobacter_sp._SG61-1L
Cluster_108409	23	38	16	5	7	5	k__Bacteria;p__Proteobacteria;c__Betaproteobacteria;o__Burkholderiales;f__no_rank_family;g__Methylibium;s__Methylibium_sp._CF059
Cluster_108410	24	37	37	11	19	13	k__Bacteria;p__Proteobacteria;c__Alphaproteobacteria;o__Rhizobiales;f__Phyllobacteriaceae;g__Chelativorans;s__Chelativorans_sp._BNC1
Cluster_108412	17	28	11	17	12	13	k__Bacteria;p__Gemmatimonadetes;c__Gemmatimonadetes;o__Gemmatimonadales;f__Gemmatimonadaceae;g__Gemmatirosa;s__Gemmatirosa_kalamazoonesis
Cluster_108416	18	21	31	5	3	15	k__Bacteria;p__Proteobacteria;c__Alphaproteobacteria;o__Rhodospirillales;f__Rhodospirillaceae;g__Nitrospirillum;s__Nitrospirillum_amazonense
Cluster_108421	23	31	13	12	10	17	k__Bacteria;p__Proteobacteria;c__Betaproteobacteria;o__no_rank_order;f__no_rank_family;g__no_rank_genus;s__Betaproteobacteria_bacterium_SCGC_AG-212-J23
Cluster_108429	26	24	15	23	18	17	k__Bacteria;p__Proteobacteria;c__Alphaproteobacteria;o__Caulobacterales;f__Caulobacteraceae;g__Caulobacter;s__Caulobacter_sp._AP07
Cluster_108435	21	35	15	9	8	12	k__Bacteria;p__Proteobacteria;c__Betaproteobacteria;o__no_rank_order;f__no_rank_family;g__no_rank_genus;s__Betaproteobacteria_bacterium_SCGC_AG-212-J23
Cluster_108439	28	28	14	15	29	19	k__Bacteria;p__Acidobacteria;c__no_rank_class;o__no_rank_order;f__no_rank_family;g__no_rank_genus;s__Acidobacteria_bacterium_DSM_100886
Cluster_10855	41	74	4	14	10	11	k__Bacteria;p__Proteobacteria;c__Alphaproteobacteria;o__Rhodospirillales;f__Rhodospirillaceae;g__Azospirillum;s__Azospirillum_thiophilum
Cluster_10857	79	97	98	63	55	54	k__Bacteria;p__Proteobacteria;c__Deltaproteobacteria;o__Desulfuromonadales;f__Geobacteraceae;g__Geobacter;s__Geobacter_daltonii
Cluster_108583	25	26	24	29	14	11	k__Bacteria;p__Acidobacteria;c__Blastocatellia;o__no_rank_order;f__no_rank_family;g__Pyrinomonas;s__Pyrinomonas_methylaliphatogenes
Cluster_108584	31	31	26	35	23	19	k__Bacteria;p__Proteobacteria;c__Betaproteobacteria;o__no_rank_order;f__no_rank_family;g__no_rank_genus;s__Betaproteobacteria_bacterium_SG8_39
Cluster_108591	18	25	15	27	9	18	k__Bacteria;p__Proteobacteria;c__Betaproteobacteria;o__Burkholderiales;f__Burkholderiaceae;g__Cupriavidus;s__Cupriavidus_sp._SK-3
Cluster_108592	20	22	19	7	15	14	k__Bacteria;p__Proteobacteria;c__Betaproteobacteria;o__no_rank_order;f__no_rank_family;g__no_rank_genus;s__Betaproteobacteria_bacterium_SG8_39
Cluster_108595	9	26	17	38	25	12	k__Bacteria;p__Proteobacteria;c__Alphaproteobacteria;o__Rhizobiales;f__Aurantimonadaceae;g__Aureimonas;s__Aureimonas_sp._Leaf427
Cluster_108597	28	34	3	2	12	7	k__Archaea;p__Thaumarchaeota;c__Nitrososphaeria;o__Nitrososphaerales;f__Nitrososphaeraceae;g__Candidatus_Nitrosocosmicus;s__Thaumarchaeota_archaeon_MY3
Cluster_108598	39	28	21	50	53	15	k__Bacteria;p__Proteobacteria;c__Betaproteobacteria;o__Gallionellales;f__Gallionellaceae;g__Ferriphaselus;s__Ferriphaselus_sp._R-1
Cluster_108600	22	33	51	23	33	30	k__Bacteria;p__Acidobacteria;c__no_rank_class;o__no_rank_order;f__no_rank_family;g__no_rank_genus;s__Acidobacteria_bacterium_DSM_100886
Cluster_108604	31	25	27	15	13	14	k__Bacteria;p__Armatimonadetes;c__Chthonomonadetes;o__Chthonomonadales;f__Chthonomonadaceae;g__Chthonomonas;s__Chthonomonas_calidirosea
Cluster_108605	16	39	42	22	51	24	k__Bacteria;p__Nitrospirae;c__Nitrospira;o__Nitrospirales;f__Nitrospiraceae;g__Nitrospira;s__Nitrospira_sp._SCGC_AG-212-E16
Cluster_108606	21	31	13	21	19	22	k__Bacteria;p__Proteobacteria;c__Betaproteobacteria;o__no_rank_order;f__no_rank_family;g__no_rank_genus;s__Betaproteobacteria_bacterium_SG8_41
Cluster_108608	30	26	29	19	10	14	k__Bacteria;p__candidate_division_NC10;c__no_rank_class;o__no_rank_order;f__no_rank_family;g__Candidatus_Methylomirabilis;s__Candidatus_Methylomirabilis_oxyfera
Cluster_108609	33	46	44	42	50	20	k__Bacteria;p__Proteobacteria;c__Betaproteobacteria;o__no_rank_order;f__no_rank_family;g__no_rank_genus;s__Betaproteobacteria_bacterium_SG8_41
Cluster_108612	56	49	67	69	90	54	k__Bacteria;p__Proteobacteria;c__Gammaproteobacteria;o__Chromatiales;f__Chromatiaceae;g__Thiocapsa;s__Thiocapsa_marina
Cluster_108616	28	27	5	3	16	16	k__Bacteria;p__Proteobacteria;c__Gammaproteobacteria;o__Cellvibrionales;f__Spongiibacteraceae;g__Dasania;s__Dasania_marina
Cluster_108619	9	42	19	33	25	21	k__Bacteria;p__Gemmatimonadetes;c__Gemmatimonadetes;o__Gemmatimonadales;f__Gemmatimonadaceae;g__Gemmatirosa;s__Gemmatirosa_kalamazoonesis
Cluster_10862	109	119	130	198	223	105	k__Bacteria;p__no_rank_phylum;c__no_rank_class;o__no_rank_order;f__no_rank_family;g__no_rank_genus;s__bacterium_SM23_31
Cluster_108620	24	21	35	24	10	22	k__Bacteria;p__Proteobacteria;c__Betaproteobacteria;o__no_rank_order;f__no_rank_family;g__no_rank_genus;s__Betaproteobacteria_bacterium_SCGC_AG-212-J23
Cluster_108621	50	29	28	23	11	13	k__Bacteria;p__Proteobacteria;c__Alphaproteobacteria;o__Sphingomonadales;f__Erythrobacteraceae;g__Erythrobacter;s__Erythrobacter_sp._SG61-1L
Cluster_108623	36	50	7	16	28	12	k__Bacteria;p__Gemmatimonadetes;c__Gemmatimonadetes;o__Gemmatimonadales;f__Gemmatimonadaceae;g__Gemmatimonas;s__Gemmatimonas_sp._SG8_17
Cluster_108628	24	28	9	9	36	13	k__Bacteria;p__Proteobacteria;c__Alphaproteobacteria;o__Caulobacterales;f__Caulobacteraceae;g__Brevundimonas;s__Brevundimonas_sp._DS20
Cluster_108629	36	48	45	32	52	45	k__Bacteria;p__Proteobacteria;c__Alphaproteobacteria;o__Rhizobiales;f__Bradyrhizobiaceae;g__Bradyrhizobium;s__Bradyrhizobium_sp._STM_3843
Cluster_10863	53	70	25	20	32	24	k__Bacteria;p__Proteobacteria;c__Gammaproteobacteria;o__no_rank_order;f__no_rank_family;g__no_rank_genus;s__Gammaproteobacteria_bacterium_SG8_47
Cluster_108634	26	27	13	13	13	20	k__Bacteria;p__Proteobacteria;c__Betaproteobacteria;o__no_rank_order;f__no_rank_family;g__no_rank_genus;s__Betaproteobacteria_bacterium_SCGC_AG-212-J23
Cluster_108636	26	39	48	14	22	18	k__Bacteria;p__Proteobacteria;c__Alphaproteobacteria;o__Sphingomonadales;f__Sphingomonadaceae;g__Sphingomonas;s__Sphingomonas_sp._Leaf412
Cluster_10864	621	499	365	370	481	267	k__Bacteria;p__Acidobacteria;c__Acidobacteriia;o__Acidobacteriales;f__Acidobacteriaceae;g__no_rank_genus;s__Acidobacteriaceae_bacterium_KBS_83
Cluster_108641	39	17	13	47	44	10	k__Bacteria;p__Firmicutes;c__Bacilli;o__Bacillales;f__Thermoactinomycetaceae;g__Desmospora;s__Desmospora_sp._8437
Cluster_108642	16	34	4	3	11	6	k__Bacteria;p__Nitrospirae;c__Nitrospira;o__Nitrospirales;f__Nitrospiraceae;g__Nitrospira;s__Candidatus_Nitrospira_nitrosa
Cluster_108643	58	54	54	51	52	22	k__Bacteria;p__Gemmatimonadetes;c__Gemmatimonadetes;o__Gemmatimonadales;f__Gemmatimonadaceae;g__Gemmatimonas;s__Gemmatimonas_sp._SG8_17
Cluster_108649	36	23	6	11	21	19	k__Bacteria;p__Nitrospirae;c__Nitrospira;o__Nitrospirales;f__Nitrospiraceae;g__Nitrospira;s__Nitrospira_sp._SCGC_AG-212-E16
Cluster_108652	11	39	0	1	9	5	k__Bacteria;p__Proteobacteria;c__Gammaproteobacteria;o__Methylococcales;f__Methylococcaceae;g__Methylobacter;s__Methylobacter_whittenburyi
Cluster_108653	23	27	23	27	30	21	k__Bacteria;p__Proteobacteria;c__Alphaproteobacteria;o__Rhizobiales;f__Phyllobacteriaceae;g__Mesorhizobium;s__Mesorhizobium_sp._Root172
Cluster_108654	21	31	10	7	16	7	k__Bacteria;p__Proteobacteria;c__Gammaproteobacteria;o__no_rank_order;f__no_rank_family;g__no_rank_genus;s__Gammaproteobacteria_bacterium_SG8_31
Cluster_108659	17	34	14	22	25	17	k__Bacteria;p__Proteobacteria;c__Alphaproteobacteria;o__Rhizobiales;f__Bradyrhizobiaceae;g__Bradyrhizobium;s__Bradyrhizobium_sp._STM_3843
Cluster_108661	109	109	163	136	155	107	k__Bacteria;p__Proteobacteria;c__Betaproteobacteria;o__Sulfuricellales;f__Sulfuricellaceae;g__Sulfuricella;s__Sulfuricella_sp._T08
Cluster_108665	27	31	58	25	14	25	k__Bacteria;p__Proteobacteria;c__Alphaproteobacteria;o__Caulobacterales;f__Caulobacteraceae;g__Caulobacter;s__Caulobacter_vibrioides
Cluster_10885	57	34	98	69	26	56	k__Bacteria;p__Proteobacteria;c__Betaproteobacteria;o__Burkholderiales;f__Comamonadaceae;g__Ottowia;s__Ottowia_thiooxydans
Cluster_10887	115	62	64	31	38	28	k__Bacteria;p__Planctomycetes;c__Planctomycetia;o__Planctomycetales;f__Planctomycetaceae;g__Zavarzinella;s__Zavarzinella_formosa
Cluster_108890	16	37	34	6	24	15	k__Bacteria;p__Proteobacteria;c__Betaproteobacteria;o__no_rank_order;f__no_rank_family;g__no_rank_genus;s__Betaproteobacteria_bacterium_SCGC_AG-212-J23
Cluster_108896	27	9	28	17	13	4	k__Bacteria;p__Proteobacteria;c__Gammaproteobacteria;o__Xanthomonadales;f__Rhodanobacteraceae;g__Rudaea;s__Rudaea_cellulosilytica
Cluster_108902	8	4	38	2	5	6	k__Bacteria;p__Proteobacteria;c__Betaproteobacteria;o__no_rank_order;f__no_rank_family;g__no_rank_genus;s__Betaproteobacteria_bacterium_SCGC_AG-212-J23
Cluster_108903	24	31	40	37	34	41	k__Bacteria;p__Verrucomicrobia;c__Verrucomicrobiae;o__Verrucomicrobiales;f__Verrucomicrobia_subdivision_3;g__Pedosphaera;s__Pedosphaera_parvula
Cluster_108904	18	20	33	24	19	30	k__Bacteria;p__Nitrospirae;c__Nitrospira;o__Nitrospirales;f__Nitrospiraceae;g__Nitrospira;s__Nitrospira_moscoviensis
Cluster_108906	17	26	26	15	6	17	k__Bacteria;p__Gemmatimonadetes;c__Gemmatimonadetes;o__Gemmatimonadales;f__Gemmatimonadaceae;g__Gemmatimonas;s__Gemmatimonas_phototrophica
Cluster_108908	34	12	60	6	14	32	k__Bacteria;p__Proteobacteria;c__Alphaproteobacteria;o__Caulobacterales;f__Caulobacteraceae;g__Caulobacter;s__Caulobacter_sp._OV484
Cluster_108910	17	37	32	19	25	20	k__Bacteria;p__Proteobacteria;c__Alphaproteobacteria;o__Sphingomonadales;f__Erythrobacteraceae;g__Erythrobacter;s__Erythrobacter_sp._SG61-1L
Cluster_108913	54	40	51	45	44	33	k__Bacteria;p__Proteobacteria;c__Deltaproteobacteria;o__Myxococcales;f__Myxococcaceae;g__Myxococcus;s__Myxococcus_stipitatus
Cluster_108914	10	16	33	11	16	8	k__Bacteria;p__Acidobacteria;c__no_rank_class;o__no_rank_order;f__no_rank_family;g__no_rank_genus;s__Acidobacteria_bacterium_DSM_100886
Cluster_108918	47	30	50	41	36	41	k__Bacteria;p__Planctomycetes;c__Planctomycetia;o__Planctomycetales;f__Planctomycetaceae;g__Zavarzinella;s__Zavarzinella_formosa
Cluster_108921	17	10	44	23	17	28	k__Bacteria;p__Proteobacteria;c__Alphaproteobacteria;o__Rhizobiales;f__Bradyrhizobiaceae;g__Rhodopseudomonas;s__Rhodopseudomonas_palustris
Cluster_108926	24	41	39	43	53	46	k__Bacteria;p__Proteobacteria;c__Betaproteobacteria;o__no_rank_order;f__no_rank_family;g__no_rank_genus;s__Betaproteobacteria_bacterium_SCGC_AG-212-J23
Cluster_108927	39	30	36	9	22	21	k__Bacteria;p__Nitrospirae;c__Nitrospira;o__Nitrospirales;f__Nitrospiraceae;g__Nitrospira;s__Nitrospira_defluvii
Cluster_108934	39	25	35	19	30	17	k__Bacteria;p__Cyanobacteria;c__no_rank_class;o__Pleurocapsales;f__no_rank_family;g__Aliterella;s__Aliterella_atlantica
Cluster_108935	41	25	47	50	58	42	k__Bacteria;p__Proteobacteria;c__Betaproteobacteria;o__no_rank_order;f__no_rank_family;g__no_rank_genus;s__Betaproteobacteria_bacterium_SG8_40
Cluster_108937	20	5	40	17	33	16	k__Bacteria;p__Acidobacteria;c__no_rank_class;o__no_rank_order;f__no_rank_family;g__no_rank_genus;s__Acidobacteria_bacterium_DSM_100886
Cluster_108941	4	4	29	0	2	6	k__Bacteria;p__Proteobacteria;c__Betaproteobacteria;o__Burkholderiales;f__Burkholderiaceae;g__Burkholderia;s__Burkholderia_sp._BT03
Cluster_108943	24	30	44	24	46	17	k__Archaea;p__Thaumarchaeota;c__Nitrososphaeria;o__Nitrososphaerales;f__Nitrososphaeraceae;g__Nitrososphaera;s__Nitrososphaera_viennensis
Cluster_108945	28	19	34	5	1	13	k__Bacteria;p__Acidobacteria;c__no_rank_class;o__no_rank_order;f__no_rank_family;g__no_rank_genus;s__Acidobacteria_bacterium_DSM_100886
Cluster_108946	28	27	57	33	18	39	k__Bacteria;p__Proteobacteria;c__Betaproteobacteria;o__Burkholderiales;f__no_rank_family;g__no_rank_genus;s__[Polyangium]_brachysporum
Cluster_108948	11	11	21	5	15	12	k__Bacteria;p__Proteobacteria;c__Gammaproteobacteria;o__Nevskiales;f__Sinobacteraceae;g__Steroidobacter;s__Steroidobacter_denitrificans
Cluster_108949	21	15	32	12	37	17	k__Bacteria;p__Proteobacteria;c__Betaproteobacteria;o__Burkholderiales;f__Oxalobacteraceae;g__Herbaspirillum;s__Herbaspirillum_sp._YR522
Cluster_108952	23	34	37	28	34	18	k__Archaea;p__Thaumarchaeota;c__Nitrososphaeria;o__Nitrososphaerales;f__Nitrososphaeraceae;g__Candidatus_Nitrosocosmicus;s__Thaumarchaeota_archaeon_MY3
Cluster_108953	7	9	39	2	3	5	k__Bacteria;p__Acidobacteria;c__Solibacteres;o__Solibacterales;f__Solibacteraceae;g__Candidatus_Solibacter;s__Candidatus_Solibacter_usitatus
Cluster_108963	32	21	37	23	18	25	k__Bacteria;p__Proteobacteria;c__Alphaproteobacteria;o__Rhizobiales;f__Hyphomicrobiaceae;g__Blastochloris;s__Blastochloris_viridis
Cluster_108964	26	41	27	9	18	13	k__Bacteria;p__Nitrospirae;c__Nitrospira;o__Nitrospirales;f__Nitrospiraceae;g__Nitrospira;s__Nitrospira_moscoviensis
Cluster_108965	20	41	32	22	20	16	k__Bacteria;p__Cyanobacteria;c__no_rank_class;o__Oscillatoriales;f__no_rank_family;g__Leptolyngbya;s__Leptolyngbya_sp._KIOST-1
Cluster_108966	2	2	46	0	2	1	k__Bacteria;p__Proteobacteria;c__Betaproteobacteria;o__Methylophilales;f__Methylophilaceae;g__Methylobacillus;s__Methylobacillus_flagellatus
Cluster_108969	14	16	23	27	12	19	k__Bacteria;p__Proteobacteria;c__Alphaproteobacteria;o__Rhizobiales;f__Hyphomicrobiaceae;g__Devosia;s__Devosia_sp._17-2-E-8
Cluster_108970	35	22	39	11	20	22	k__Bacteria;p__Proteobacteria;c__Betaproteobacteria;o__Burkholderiales;f__no_rank_family;g__Rhizobacter;s__Rhizobacter_sp._Root404
Cluster_108974	25	34	45	22	20	20	k__Bacteria;p__Gemmatimonadetes;c__Gemmatimonadetes;o__Gemmatimonadales;f__Gemmatimonadaceae;g__Gemmatimonas;s__Gemmatimonas_sp._SM23_52
Cluster_108975	21	18	30	20	19	17	k__Bacteria;p__Proteobacteria;c__Alphaproteobacteria;o__Rhizobiales;f__Rhizobiaceae;g__Rhizobium;s__Rhizobium_grahamii
Cluster_108976	22	11	30	27	21	38	k__Bacteria;p__Bacteroidetes;c__Chitinophagia;o__Chitinophagales;f__Chitinophagaceae;g__Segetibacter;s__Segetibacter_koreensis
Cluster_108977	33	25	29	33	52	39	k__Bacteria;p__Nitrospirae;c__Nitrospira;o__Nitrospirales;f__Nitrospiraceae;g__Nitrospira;s__Candidatus_Nitrospira_nitrosa
Cluster_10898	47	80	101	102	126	50	k__Bacteria;p__Nitrospirae;c__Nitrospira;o__Nitrospirales;f__Nitrospiraceae;g__Nitrospira;s__Nitrospira_moscoviensis
Cluster_108980	34	24	34	21	13	22	k__Bacteria;p__Nitrospirae;c__Nitrospira;o__Nitrospirales;f__Nitrospiraceae;g__Nitrospira;s__Nitrospira_moscoviensis
Cluster_108981	17	16	33	22	9	13	k__Bacteria;p__Proteobacteria;c__Gammaproteobacteria;o__Chromatiales;f__Ectothiorhodospiraceae;g__Arhodomonas;s__Arhodomonas_aquaeolei
Cluster_108982	25	18	46	29	14	23	k__Bacteria;p__Acidobacteria;c__Acidobacteriia;o__Acidobacteriales;f__Acidobacteriaceae;g__no_rank_genus;s__Acidobacteriaceae_bacterium_KBS_96
Cluster_108983	31	39	42	18	21	16	k__Bacteria;p__Nitrospirae;c__Nitrospira;o__Nitrospirales;f__Nitrospiraceae;g__Nitrospira;s__Nitrospira_moscoviensis
Cluster_10917	0	0	1	0	168	0	k__Bacteria;p__Gemmatimonadetes;c__Gemmatimonadetes;o__Gemmatimonadales;f__Gemmatimonadaceae;g__Gemmatirosa;s__Gemmatirosa_kalamazoonesis
Cluster_10918	42	29	29	41	72	39	k__Bacteria;p__Proteobacteria;c__Gammaproteobacteria;o__Chromatiales;f__Chromatiaceae;g__Thiocapsa;s__Thiocapsa_marina
Cluster_109195	21	12	30	43	39	27	k__Bacteria;p__Proteobacteria;c__Gammaproteobacteria;o__Oceanospirillales;f__Oceanospirillaceae;g__Neptuniibacter;s__Neptuniibacter_sp._Phe_28
Cluster_109198	12	11	6	44	27	19	k__Bacteria;p__Proteobacteria;c__Gammaproteobacteria;o__Xanthomonadales;f__Xanthomonadaceae;g__Lysobacter;s__Lysobacter_antibioticus
Cluster_109200	12	12	22	32	24	8	k__Bacteria;p__Proteobacteria;c__Deltaproteobacteria;o__Desulfuromonadales;f__Desulfuromonadaceae;g__Desulfuromonas;s__Desulfuromonas_sp._WTL
Cluster_109204	16	33	39	26	8	20	k__Bacteria;p__Proteobacteria;c__Gammaproteobacteria;o__Pseudomonadales;f__Pseudomonadaceae;g__Pseudomonas;s__Pseudomonas_sp._20_BN
Cluster_109207	10	9	18	32	23	16	k__Bacteria;p__Proteobacteria;c__Gammaproteobacteria;o__Methylococcales;f__Methylococcaceae;g__Methylococcus;s__Methylococcus_capsulatus
Cluster_109208	26	21	16	26	36	20	k__Bacteria;p__Proteobacteria;c__Gammaproteobacteria;o__Nevskiales;f__Sinobacteraceae;g__Steroidobacter;s__Steroidobacter_denitrificans
Cluster_109209	16	15	24	37	22	30	k__Bacteria;p__Proteobacteria;c__Alphaproteobacteria;o__Rhodospirillales;f__no_rank_family;g__no_rank_genus;s__Rhodospirillales_bacterium_URHD0088
Cluster_109211	18	38	27	42	63	29	k__Bacteria;p__Proteobacteria;c__Gammaproteobacteria;o__Pseudomonadales;f__Pseudomonadaceae;g__Pseudomonas;s__Pseudomonas_nitroreducens
Cluster_109212	37	22	32	26	21	22	k__Bacteria;p__Proteobacteria;c__Betaproteobacteria;o__no_rank_order;f__no_rank_family;g__no_rank_genus;s__Betaproteobacteria_bacterium_SCGC_AG-212-J23
Cluster_109213	16	16	17	27	19	16	k__Bacteria;p__Proteobacteria;c__Alphaproteobacteria;o__Rhodospirillales;f__no_rank_family;g__no_rank_genus;s__Rhodospirillales_bacterium_URHD0088
Cluster_109214	14	20	13	28	15	6	k__Bacteria;p__Proteobacteria;c__Betaproteobacteria;o__no_rank_order;f__no_rank_family;g__no_rank_genus;s__Betaproteobacteria_bacterium_SCGC_AG-212-J23
Cluster_10922	30	15	52	78	81	60	k__Bacteria;p__Proteobacteria;c__Betaproteobacteria;o__no_rank_order;f__no_rank_family;g__no_rank_genus;s__Betaproteobacteria_bacterium_SCGC_AG-212-J23
Cluster_109226	24	6	16	28	14	19	k__Bacteria;p__Nitrospirae;c__Nitrospira;o__Nitrospirales;f__Nitrospiraceae;g__Nitrospira;s__Candidatus_Nitrospira_inopinata
Cluster_109228	28	52	43	84	47	44	k__Bacteria;p__Proteobacteria;c__Alphaproteobacteria;o__Rhodospirillales;f__Rhodospirillaceae;g__Rhodospirillum;s__Rhodospirillum_centenum
Cluster_109229	38	91	27	42	36	35	k__Bacteria;p__Proteobacteria;c__Alphaproteobacteria;o__Rhizobiales;f__Methylobacteriaceae;g__Methylobacterium;s__Methylobacterium_sp._AMS5
Cluster_10923	61	60	32	57	76	26	k__Bacteria;p__Proteobacteria;c__Betaproteobacteria;o__Rhodocyclales;f__Rhodocyclaceae;g__Azoarcus;s__Azoarcus_sp._PA01
Cluster_109230	3	10	4	25	18	8	k__Bacteria;p__Gemmatimonadetes;c__Gemmatimonadetes;o__Gemmatimonadales;f__Gemmatimonadaceae;g__Gemmatirosa;s__Gemmatirosa_kalamazoonesis
Cluster_109231	29	10	25	47	37	13	k__Bacteria;p__Acidobacteria;c__Acidobacteriia;o__Acidobacteriales;f__Acidobacteriaceae;g__Edaphobacter;s__Edaphobacter_aggregans
Cluster_109232	29	29	42	65	43	32	k__Bacteria;p__Proteobacteria;c__Alphaproteobacteria;o__Rhizobiales;f__Bradyrhizobiaceae;g__Salinarimonas;s__Salinarimonas_rosea
Cluster_109233	68	47	53	55	52	49	k__Bacteria;p__Nitrospirae;c__Nitrospira;o__Nitrospirales;f__Nitrospiraceae;g__Nitrospira;s__Nitrospira_moscoviensis
Cluster_109234	25	24	35	31	23	21	k__Bacteria;p__Acidobacteria;c__Acidobacteriia;o__Acidobacteriales;f__Acidobacteriaceae;g__Candidatus_Koribacter;s__Candidatus_Koribacter_versatilis
Cluster_109235	34	40	32	48	38	31	k__Bacteria;p__Proteobacteria;c__Deltaproteobacteria;o__Myxococcales;f__Cystobacteraceae;g__Cystobacter;s__Cystobacter_fuscus
Cluster_109236	4	24	20	40	22	14	k__Bacteria;p__Proteobacteria;c__Betaproteobacteria;o__no_rank_order;f__no_rank_family;g__no_rank_genus;s__Betaproteobacteria_bacterium_SCGC_AG-212-J23
Cluster_109237	2	0	1	27	12	10	k__Bacteria;p__Nitrospirae;c__Nitrospira;o__Nitrospirales;f__Nitrospiraceae;g__Nitrospira;s__Candidatus_Nitrospira_nitrificans
Cluster_109239	10	13	13	24	4	9	k__Bacteria;p__Proteobacteria;c__Betaproteobacteria;o__no_rank_order;f__no_rank_family;g__no_rank_genus;s__Betaproteobacteria_bacterium_SCGC_AG-212-J23
Cluster_109241	4	17	15	32	14	2	k__Bacteria;p__Proteobacteria;c__Betaproteobacteria;o__no_rank_order;f__no_rank_family;g__no_rank_genus;s__Betaproteobacteria_bacterium_SCGC_AG-212-J23
Cluster_109243	9	10	7	26	8	13	k__Bacteria;p__Proteobacteria;c__Betaproteobacteria;o__no_rank_order;f__no_rank_family;g__no_rank_genus;s__Betaproteobacteria_bacterium_SG8_39
Cluster_109244	5	1	4	23	33	19	k__Bacteria;p__Proteobacteria;c__Betaproteobacteria;o__no_rank_order;f__no_rank_family;g__no_rank_genus;s__Betaproteobacteria_bacterium_SCGC_AG-212-J23
Cluster_109250	30	45	30	35	21	25	k__Bacteria;p__Nitrospirae;c__Nitrospira;o__Nitrospirales;f__Nitrospiraceae;g__Nitrospira;s__Candidatus_Nitrospira_inopinata
Cluster_109254	30	40	15	26	28	9	k__Bacteria;p__Proteobacteria;c__Alphaproteobacteria;o__Rhizobiales;f__Phyllobacteriaceae;g__Mesorhizobium;s__Mesorhizobium_alhagi
Cluster_109257	3	3	20	18	25	15	k__Bacteria;p__no_rank_phylum;c__no_rank_class;o__no_rank_order;f__no_rank_family;g__no_rank_genus;s__uncultured_bacterium_lac160
Cluster_109258	7	10	25	22	13	20	k__Bacteria;p__Proteobacteria;c__Betaproteobacteria;o__no_rank_order;f__no_rank_family;g__no_rank_genus;s__Betaproteobacteria_bacterium_SG8_39
Cluster_109261	29	34	10	26	20	13	k__Bacteria;p__Proteobacteria;c__Betaproteobacteria;o__no_rank_order;f__no_rank_family;g__no_rank_genus;s__Betaproteobacteria_bacterium_SCGC_AG-212-J23
Cluster_109262	33	26	71	45	10	40	k__Bacteria;p__Proteobacteria;c__Alphaproteobacteria;o__Rhizobiales;f__Hyphomicrobiaceae;g__Blastochloris;s__Blastochloris_viridis
Cluster_109264	26	10	26	30	47	26	k__Bacteria;p__Proteobacteria;c__Alphaproteobacteria;o__Rhodospirillales;f__Rhodospirillaceae;g__Dongia;s__Dongia_sp._URHE0060
Cluster_109265	43	43	57	37	54	34	k__Bacteria;p__Gemmatimonadetes;c__Gemmatimonadetes;o__Gemmatimonadales;f__Gemmatimonadaceae;g__Gemmatimonas;s__Gemmatimonas_sp._SM23_52
Cluster_109268	54	47	95	64	37	39	k__Bacteria;p__Proteobacteria;c__Gammaproteobacteria;o__Enterobacteriales;f__Enterobacteriaceae;g__Xenorhabdus;s__Xenorhabdus_bovienii
Cluster_109270	41	28	43	56	32	39	k__Bacteria;p__Proteobacteria;c__Alphaproteobacteria;o__Rhizobiales;f__Bradyrhizobiaceae;g__Afipia;s__Afipia_sp._P52-10
Cluster_109271	33	6	23	45	24	23	k__Bacteria;p__Spirochaetes;c__Spirochaetia;o__no_rank_order;f__Leptospiraceae;g__Turneriella;s__Turneriella_parva
Cluster_109274	13	13	21	46	15	15	k__Bacteria;p__Cyanobacteria;c__no_rank_class;o__Nostocales;f__Microchaetaceae;g__Hassallia;s__Hassallia_byssoidea
Cluster_109275	49	60	82	94	78	44	k__Bacteria;p__Proteobacteria;c__Deltaproteobacteria;o__Desulfuromonadales;f__Geobacteraceae;g__Geobacter;s__Geobacter_sp._OR-1
Cluster_109276	8	17	13	30	19	18	k__Bacteria;p__Candidatus_Rokubacteria;c__no_rank_class;o__no_rank_order;f__no_rank_family;g__no_rank_genus;s__Candidatus_Rokubacteria_bacterium_CSP1-6
Cluster_109279	53	72	53	37	41	44	k__Bacteria;p__Nitrospirae;c__Nitrospira;o__Nitrospirales;f__Nitrospiraceae;g__Nitrospira;s__Candidatus_Nitrospira_nitrosa
Cluster_109283	1	1	4	85	4	5	k__Bacteria;p__Nitrospirae;c__Nitrospira;o__Nitrospirales;f__Nitrospiraceae;g__Nitrospira;s__Nitrospira_sp._SCGC_AG-212-E16
Cluster_109285	194	179	110	99	127	78	k__Bacteria;p__Proteobacteria;c__Gammaproteobacteria;o__Xanthomonadales;f__Xanthomonadaceae;g__Lysobacter;s__Lysobacter_daejeonensis
Cluster_109286	206	198	132	93	115	101	k__Bacteria;p__Nitrospirae;c__Nitrospira;o__Nitrospirales;f__Nitrospiraceae;g__Nitrospira;s__Candidatus_Nitrospira_nitrificans
Cluster_109289	267	211	129	122	137	96	k__Bacteria;p__Proteobacteria;c__Alphaproteobacteria;o__Rhodospirillales;f__Rhodospirillaceae;g__Novispirillum;s__Novispirillum_itersonii
Cluster_109294	298	224	273	241	271	230	k__Bacteria;p__Proteobacteria;c__Alphaproteobacteria;o__Rhodospirillales;f__Rhodospirillaceae;g__Dongia;s__Dongia_sp._URHE0060
Cluster_109296	108	162	196	346	70	71	k__Bacteria;p__Proteobacteria;c__Betaproteobacteria;o__no_rank_order;f__no_rank_family;g__no_rank_genus;s__Betaproteobacteria_bacterium_SCGC_AG-212-J23
Cluster_109297	23	24	27	27	50	26	k__Bacteria;p__Proteobacteria;c__Betaproteobacteria;o__no_rank_order;f__no_rank_family;g__no_rank_genus;s__Betaproteobacteria_bacterium_SCGC_AG-212-J23
Cluster_109298	72	112	65	97	92	56	k__Bacteria;p__Acidobacteria;c__Holophagae;o__Holophagales;f__Holophagaceae;g__Geothrix;s__Geothrix_fermentans
Cluster_109302	28	40	37	21	41	15	k__Bacteria;p__Proteobacteria;c__Deltaproteobacteria;o__Myxococcales;f__Myxococcaceae;g__Myxococcus;s__Myxococcus_fulvus
Cluster_109306	12	17	28	25	31	15	k__Bacteria;p__Proteobacteria;c__Gammaproteobacteria;o__Chromatiales;f__Chromatiaceae;g__Thiocystis;s__Thiocystis_violascens
Cluster_109308	71	47	58	63	97	79	k__Bacteria;p__Proteobacteria;c__Gammaproteobacteria;o__no_rank_order;f__no_rank_family;g__no_rank_genus;s__Gammaproteobacteria_bacterium_SG8_47
Cluster_109309	52	35	49	23	45	32	k__Bacteria;p__Proteobacteria;c__Gammaproteobacteria;o__Nevskiales;f__Sinobacteraceae;g__Steroidobacter;s__Steroidobacter_denitrificans
Cluster_109312	33	44	24	13	31	19	k__Bacteria;p__Nitrospirae;c__Nitrospira;o__Nitrospirales;f__Nitrospiraceae;g__Nitrospira;s__Candidatus_Nitrospira_nitrificans
Cluster_109314	21	34	17	41	30	13	k__Bacteria;p__Gemmatimonadetes;c__Gemmatimonadetes;o__Gemmatimonadales;f__Gemmatimonadaceae;g__Gemmatimonas;s__Gemmatimonas_aurantiaca
Cluster_1094	0	185	0	0	0	0	k__Bacteria;p__Nitrospirae;c__Nitrospira;o__Nitrospirales;f__Nitrospiraceae;g__Nitrospira;s__Candidatus_Nitrospira_nitrosa
Cluster_10940	177	123	91	90	111	59	k__Bacteria;p__Proteobacteria;c__Gammaproteobacteria;o__Xanthomonadales;f__Rhodanobacteraceae;g__Mizugakiibacter;s__Mizugakiibacter_sediminis
Cluster_10943	85	102	46	54	68	37	k__Bacteria;p__Proteobacteria;c__Gammaproteobacteria;o__Thiotrichales;f__Thiotrichaceae;g__Thiomargarita;s__Candidatus_Thiomargarita_nelsonii
Cluster_10944	88	48	39	32	32	39	k__Bacteria;p__Nitrospirae;c__Nitrospira;o__Nitrospirales;f__Nitrospiraceae;g__Nitrospira;s__Candidatus_Nitrospira_inopinata
Cluster_109565	18	21	8	9	29	14	k__Bacteria;p__Proteobacteria;c__Betaproteobacteria;o__no_rank_order;f__no_rank_family;g__no_rank_genus;s__Betaproteobacteria_bacterium_SCGC_AG-212-J23
Cluster_109567	31	37	30	15	60	26	k__Bacteria;p__Proteobacteria;c__Betaproteobacteria;o__no_rank_order;f__no_rank_family;g__no_rank_genus;s__Betaproteobacteria_bacterium_SCGC_AG-212-J23
Cluster_109570	52	18	10	22	44	15	k__Bacteria;p__Proteobacteria;c__Betaproteobacteria;o__no_rank_order;f__no_rank_family;g__no_rank_genus;s__Betaproteobacteria_bacterium_SCGC_AG-212-J23
Cluster_109583	22	20	9	22	36	19	k__Bacteria;p__Proteobacteria;c__Alphaproteobacteria;o__Rhizobiales;f__Bradyrhizobiaceae;g__Bradyrhizobium;s__Bradyrhizobium_sp._Cp5.3
Cluster_109584	23	15	16	3	21	6	k__Bacteria;p__Proteobacteria;c__Gammaproteobacteria;o__Alteromonadales;f__Alteromonadaceae;g__Marinobacter;s__Marinobacter_sp._EN3
Cluster_109588	18	17	18	41	38	22	k__Bacteria;p__Actinobacteria;c__Actinobacteria;o__Frankiales;f__Sporichthyaceae;g__Sporichthya;s__Sporichthya_polymorpha
Cluster_109593	12	21	25	36	36	11	k__Bacteria;p__Proteobacteria;c__Alphaproteobacteria;o__Rhizobiales;f__Hyphomicrobiaceae;g__Rhodoplanes;s__Rhodoplanes_sp._Z2-YC6860
Cluster_109596	29	18	29	49	38	28	k__Bacteria;p__Actinobacteria;c__Actinobacteria;o__Micrococcales;f__Microbacteriaceae;g__Cryobacterium;s__Cryobacterium_sp._MLB-32
Cluster_109597	32	38	45	25	31	29	k__Bacteria;p__Proteobacteria;c__Betaproteobacteria;o__Burkholderiales;f__no_rank_family;g__no_rank_genus;s__[Polyangium]_brachysporum
Cluster_109598	17	26	14	5	30	29	k__Bacteria;p__Acidobacteria;c__no_rank_class;o__no_rank_order;f__no_rank_family;g__no_rank_genus;s__uncultured_Acidobacteria_bacterium_A3
Cluster_109599	18	25	29	24	35	32	k__Bacteria;p__Actinobacteria;c__Actinobacteria;o__Micrococcales;f__Cellulomonadaceae;g__Cellulomonas;s__Cellulomonas_sp._A375-1
Cluster_109601	217	199	114	157	133	120	k__Bacteria;p__Proteobacteria;c__Alphaproteobacteria;o__Rhizobiales;f__Bradyrhizobiaceae;g__Bradyrhizobium;s__Bradyrhizobium_sp._DOA1
Cluster_109602	230	222	117	109	148	124	k__Bacteria;p__Proteobacteria;c__Betaproteobacteria;o__no_rank_order;f__no_rank_family;g__no_rank_genus;s__Betaproteobacteria_bacterium_SCGC_AG-212-J23
Cluster_109608	26	19	37	11	19	26	k__Bacteria;p__Gemmatimonadetes;c__Gemmatimonadetes;o__Gemmatimonadales;f__Gemmatimonadaceae;g__Gemmatimonas;s__Gemmatimonas_sp._SG8_28
Cluster_109611	21	3	63	6	15	43	k__Bacteria;p__Acidobacteria;c__Holophagae;o__Holophagales;f__Holophagaceae;g__Holophaga;s__Holophaga_foetida
Cluster_109613	86	68	103	78	87	75	k__Bacteria;p__Proteobacteria;c__Alphaproteobacteria;o__Rhizobiales;f__Hyphomicrobiaceae;g__Rhodoplanes;s__Rhodoplanes_sp._Z2-YC6860
Cluster_109614	181	127	113	82	101	75	k__Bacteria;p__Proteobacteria;c__Gammaproteobacteria;o__no_rank_order;f__no_rank_family;g__no_rank_genus;s__Gammaproteobacteria_bacterium_SG8_31
Cluster_109616	20	6	12	22	14	33	k__Bacteria;p__Proteobacteria;c__Alphaproteobacteria;o__Rhizobiales;f__Bradyrhizobiaceae;g__Bradyrhizobium;s__Bradyrhizobium_liaoningense
Cluster_109617	30	20	9	20	24	22	k__Bacteria;p__Nitrospirae;c__Nitrospira;o__Nitrospirales;f__Nitrospiraceae;g__Nitrospira;s__Candidatus_Nitrospira_nitrificans
Cluster_109618	19	2	36	19	17	34	k__Bacteria;p__Proteobacteria;c__Deltaproteobacteria;o__Myxococcales;f__Cystobacteraceae;g__Archangium;s__Archangium_gephyra
Cluster_109621	70	41	55	80	75	58	k__Bacteria;p__Proteobacteria;c__Deltaproteobacteria;o__Myxococcales;f__Labilitrichaceae;g__Labilithrix;s__Labilithrix_luteola
Cluster_109623	28	19	14	13	10	19	k__Bacteria;p__Proteobacteria;c__Betaproteobacteria;o__no_rank_order;f__no_rank_family;g__no_rank_genus;s__Betaproteobacteria_bacterium_SCGC_AG-212-J23
Cluster_109626	10	23	12	26	31	34	k__Bacteria;p__Proteobacteria;c__Alphaproteobacteria;o__Rhizobiales;f__Bradyrhizobiaceae;g__Bradyrhizobium;s__Bradyrhizobium_sp._CCBAU_15544
Cluster_109628	20	1	18	16	25	21	k__Bacteria;p__Proteobacteria;c__Alphaproteobacteria;o__Rhodospirillales;f__Rhodospirillaceae;g__Oceanibaculum;s__Oceanibaculum_indicum
Cluster_109631	49	32	29	82	63	44	k__Bacteria;p__no_rank_phylum;c__no_rank_class;o__no_rank_order;f__no_rank_family;g__no_rank_genus;s__uncultured_bacterium
Cluster_109636	36	34	25	40	37	33	k__Bacteria;p__Acidobacteria;c__Blastocatellia;o__no_rank_order;f__no_rank_family;g__Pyrinomonas;s__Pyrinomonas_methylaliphatogenes
Cluster_109639	39	23	16	18	14	21	k__Bacteria;p__Proteobacteria;c__Betaproteobacteria;o__no_rank_order;f__no_rank_family;g__no_rank_genus;s__Betaproteobacteria_bacterium_SCGC_AG-212-J23
Cluster_109642	18	14	6	10	17	32	k__Bacteria;p__Proteobacteria;c__Betaproteobacteria;o__no_rank_order;f__no_rank_family;g__no_rank_genus;s__Betaproteobacteria_bacterium_SCGC_AG-212-J23
Cluster_109643	15	10	13	18	16	20	k__Bacteria;p__Proteobacteria;c__Gammaproteobacteria;o__no_rank_order;f__no_rank_family;g__no_rank_genus;s__Gammaproteobacteria_bacterium_SG8_31
Cluster_109645	15	12	13	12	23	26	k__Bacteria;p__Actinobacteria;c__Rubrobacteria;o__Gaiellales;f__Gaiellaceae;g__Gaiella;s__Gaiella_sp._SCGC_AG-212-M14
Cluster_109650	16	8	20	26	27	31	k__Bacteria;p__Proteobacteria;c__Alphaproteobacteria;o__Rhizobiales;f__Rhizobiaceae;g__Kaistia;s__Kaistia_adipata
Cluster_10966	491	459	274	271	299	201	k__Bacteria;p__Proteobacteria;c__Gammaproteobacteria;o__Xanthomonadales;f__Rhodanobacteraceae;g__Luteibacter;s__Luteibacter_rhizovicinus
Cluster_10968	88	83	77	39	61	37	k__Bacteria;p__Proteobacteria;c__Betaproteobacteria;o__no_rank_order;f__no_rank_family;g__no_rank_genus;s__Betaproteobacteria_bacterium_SCGC_AG-212-J23
Cluster_10969	144	119	176	102	89	73	k__Bacteria;p__Acidobacteria;c__Blastocatellia;o__no_rank_order;f__no_rank_family;g__Chloracidobacterium;s__Chloracidobacterium_thermophilum
Cluster_109812	62	45	31	43	45	40	k__Bacteria;p__Proteobacteria;c__Betaproteobacteria;o__no_rank_order;f__no_rank_family;g__no_rank_genus;s__Betaproteobacteria_bacterium_SCGC_AG-212-J23
Cluster_109817	44	45	29	19	43	29	k__Bacteria;p__Acidobacteria;c__Acidobacteriia;o__Acidobacteriales;f__Acidobacteriaceae;g__Candidatus_Koribacter;s__Candidatus_Koribacter_versatilis
Cluster_109820	28	8	23	1	0	6	k__Bacteria;p__Proteobacteria;c__Alphaproteobacteria;o__Rhizobiales;f__Methylocystaceae;g__Methylopila;s__Methylopila_sp._M107
Cluster_109821	108	100	50	44	57	42	k__Bacteria;p__Actinobacteria;c__Actinobacteria;o__Propionibacteriales;f__Propionibacteriaceae;g__Microlunatus;s__Microlunatus_phosphovorus
Cluster_109825	33	29	11	22	20	8	k__Bacteria;p__Proteobacteria;c__Deltaproteobacteria;o__Myxococcales;f__Myxococcaceae;g__Myxococcus;s__Myxococcus_hansupus
Cluster_109828	33	30	25	40	48	19	k__Bacteria;p__Proteobacteria;c__Betaproteobacteria;o__no_rank_order;f__no_rank_family;g__no_rank_genus;s__Betaproteobacteria_bacterium_SCGC_AG-212-J23
Cluster_109829	39	24	39	37	56	42	k__Bacteria;p__Proteobacteria;c__Gammaproteobacteria;o__Xanthomonadales;f__Xanthomonadaceae;g__Lysobacter;s__Lysobacter_sp._Root494
Cluster_10983	36	71	40	29	49	24	k__Bacteria;p__Proteobacteria;c__Alphaproteobacteria;o__Rhizobiales;f__Rhizobiaceae;g__Ensifer;s__Ensifer_sojae
Cluster_109834	28	28	4	0	13	8	k__Bacteria;p__Proteobacteria;c__Alphaproteobacteria;o__Rhizobiales;f__Bradyrhizobiaceae;g__Bradyrhizobium;s__Bradyrhizobium_sp._ORS_375
Cluster_109835	33	15	13	3	16	21	k__Bacteria;p__Proteobacteria;c__Alphaproteobacteria;o__Rhizobiales;f__Hyphomicrobiaceae;g__Rhodoplanes;s__Rhodoplanes_sp._Z2-YC6860
Cluster_109838	26	22	8	12	16	7	k__Bacteria;p__Nitrospirae;c__Nitrospira;o__Nitrospirales;f__Nitrospiraceae;g__Nitrospira;s__Candidatus_Nitrospira_nitrificans
Cluster_109841	37	11	16	5	11	10	k__Bacteria;p__Proteobacteria;c__Betaproteobacteria;o__no_rank_order;f__no_rank_family;g__no_rank_genus;s__Betaproteobacteria_bacterium_SCGC_AG-212-J23
Cluster_109844	43	29	20	6	23	8	k__Bacteria;p__Proteobacteria;c__Alphaproteobacteria;o__Rhizobiales;f__Methylocystaceae;g__Methylosinus;s__Methylosinus_sp._PW1
Cluster_109846	49	47	51	34	25	25	k__Bacteria;p__Proteobacteria;c__Alphaproteobacteria;o__Rhizobiales;f__Methylobacteriaceae;g__Microvirga;s__Microvirga_lupini
Cluster_109850	39	10	16	13	4	2	k__Bacteria;p__Proteobacteria;c__Alphaproteobacteria;o__Rhodospirillales;f__Rhodospirillaceae;g__Inquilinus;s__Inquilinus_limosus
Cluster_109851	47	34	44	41	34	21	k__Bacteria;p__Bacteroidetes;c__Cytophagia;o__Cytophagales;f__Cytophagaceae;g__Flexibacter;s__Flexibacter_roseolus
Cluster_109863	40	19	20	14	9	8	k__Bacteria;p__Nitrospirae;c__Nitrospira;o__Nitrospirales;f__Nitrospiraceae;g__Nitrospira;s__Candidatus_Nitrospira_nitrificans
Cluster_109864	29	16	8	8	22	20	k__Bacteria;p__Proteobacteria;c__Gammaproteobacteria;o__Xanthomonadales;f__Xanthomonadaceae;g__Stenotrophomonas;s__Stenotrophomonas_maltophilia
Cluster_109865	25	7	9	6	14	7	k__Bacteria;p__Acidobacteria;c__no_rank_class;o__no_rank_order;f__no_rank_family;g__no_rank_genus;s__Acidobacteria_bacterium_DSM_100886
Cluster_109866	30	29	14	26	23	9	k__Bacteria;p__Cyanobacteria;c__no_rank_class;o__Stigonematales;f__no_rank_family;g__Mastigocoleus;s__Mastigocoleus_testarum
Cluster_10987	95	79	175	91	47	74	k__Bacteria;p__Gemmatimonadetes;c__Gemmatimonadetes;o__Gemmatimonadales;f__Gemmatimonadaceae;g__Gemmatirosa;s__Gemmatirosa_kalamazoonesis
Cluster_109874	66	59	64	65	74	53	k__Bacteria;p__Planctomycetes;c__Planctomycetia;o__Planctomycetales;f__Planctomycetaceae;g__no_rank_genus;s__Planctomycetaceae_bacterium_SCGC_AG-212-F19
Cluster_109875	44	30	25	8	23	28	k__Bacteria;p__Gemmatimonadetes;c__Gemmatimonadetes;o__Gemmatimonadales;f__Gemmatimonadaceae;g__Gemmatimonas;s__Gemmatimonas_sp._SM23_52
Cluster_109880	33	30	13	9	19	4	k__Archaea;p__Crenarchaeota;c__no_rank_class;o__no_rank_order;f__no_rank_family;g__no_rank_genus;s__uncultured_crenarchaeote
Cluster_109883	34	24	21	31	29	18	k__Bacteria;p__Nitrospirae;c__Nitrospira;o__Nitrospirales;f__Nitrospiraceae;g__Nitrospira;s__Nitrospira_moscoviensis
Cluster_109884	63	51	21	16	21	29	k__Bacteria;p__Verrucomicrobia;c__Verrucomicrobiae;o__Verrucomicrobiales;f__Verrucomicrobia_subdivision_3;g__Pedosphaera;s__Pedosphaera_parvula
Cluster_109887	31	21	14	18	24	6	k__Bacteria;p__Proteobacteria;c__Betaproteobacteria;o__no_rank_order;f__no_rank_family;g__no_rank_genus;s__Betaproteobacteria_bacterium_SG8_39
Cluster_109889	29	17	14	6	28	6	k__Bacteria;p__Proteobacteria;c__Betaproteobacteria;o__no_rank_order;f__no_rank_family;g__no_rank_genus;s__Betaproteobacteria_bacterium_SCGC_AG-212-J23
Cluster_10989	33	24	83	51	27	48	k__Bacteria;p__Proteobacteria;c__Betaproteobacteria;o__Burkholderiales;f__Comamonadaceae;g__Variovorax;s__Variovorax_sp._Root411
Cluster_109897	29	27	9	23	28	16	k__Bacteria;p__no_rank_phylum;c__no_rank_class;o__no_rank_order;f__no_rank_family;g__no_rank_genus;s__uncultured_bacterium
Cluster_109899	39	20	18	18	13	17	k__Bacteria;p__Acidobacteria;c__no_rank_class;o__no_rank_order;f__no_rank_family;g__no_rank_genus;s__Acidobacteria_bacterium_DSM_100886
Cluster_109902	29	11	17	28	32	17	k__Bacteria;p__Proteobacteria;c__Gammaproteobacteria;o__no_rank_order;f__no_rank_family;g__Pseudohongiella;s__Pseudohongiella_spirulinae
Cluster_10991	16	20	139	4	11	40	k__Bacteria;p__no_rank_phylum;c__no_rank_class;o__no_rank_order;f__no_rank_family;g__no_rank_genus;s__uncultured_bacterium
Cluster_1100	798	638	369	337	468	286	k__Bacteria;p__Firmicutes;c__Bacilli;o__Bacillales;f__Staphylococcaceae;g__Staphylococcus;s__Staphylococcus_aureus
Cluster_1101	43	70	50	177	59	185	k__Bacteria;p__Proteobacteria;c__Alphaproteobacteria;o__Rhodospirillales;f__no_rank_family;g__no_rank_genus;s__Rhodospirillales_bacterium_URHD0088
Cluster_110116	28	18	7	15	15	12	k__Bacteria;p__Proteobacteria;c__Deltaproteobacteria;o__Desulfuromonadales;f__Desulfuromonadaceae;g__Desulfuromonas;s__Desulfuromonas_sp._WTL
Cluster_110117	48	46	58	20	28	35	k__Archaea;p__Euryarchaeota;c__no_rank_class;o__no_rank_order;f__no_rank_family;g__no_rank_genus;s__uncultured_marine_group_II/III_euryarchaeote_KM3_170_G02
Cluster_110122	69	4	4	5	5	4	k__Bacteria;p__Proteobacteria;c__Betaproteobacteria;o__no_rank_order;f__no_rank_family;g__no_rank_genus;s__Betaproteobacteria_bacterium_SCGC_AG-212-J23
Cluster_110123	219	188	116	144	137	95	k__Bacteria;p__Proteobacteria;c__Gammaproteobacteria;o__Nevskiales;f__Sinobacteraceae;g__Steroidobacter;s__Steroidobacter_denitrificans
Cluster_110125	244	192	162	151	176	113	k__Bacteria;p__no_rank_phylum;c__no_rank_class;o__no_rank_order;f__no_rank_family;g__no_rank_genus;s__uncultured_bacterium_BAC10-4
Cluster_110126	247	180	129	111	129	67	k__Bacteria;p__Proteobacteria;c__Betaproteobacteria;o__Burkholderiales;f__Burkholderiaceae;g__Pandoraea;s__Pandoraea_faecigallinarum
Cluster_110127	221	193	113	112	157	100	k__Bacteria;p__Proteobacteria;c__Betaproteobacteria;o__no_rank_order;f__no_rank_family;g__no_rank_genus;s__Betaproteobacteria_bacterium_SG8_39
Cluster_110129	186	157	94	70	112	66	k__Bacteria;p__Proteobacteria;c__Betaproteobacteria;o__Burkholderiales;f__Comamonadaceae;g__Ramlibacter;s__Ramlibacter_tataouinensis
Cluster_110133	39	49	60	79	72	61	k__Bacteria;p__Proteobacteria;c__Gammaproteobacteria;o__Pseudomonadales;f__Pseudomonadaceae;g__Pseudomonas;s__Pseudomonas_fluorescens
Cluster_110134	8	22	22	3	11	8	k__Bacteria;p__Proteobacteria;c__Betaproteobacteria;o__Burkholderiales;f__Oxalobacteraceae;g__Herbaspirillum;s__Herbaspirillum_massiliense
Cluster_110137	18	29	9	9	28	19	k__Bacteria;p__Proteobacteria;c__Alphaproteobacteria;o__Rhizobiales;f__Methylobacteriaceae;g__Microvirga;s__Microvirga_sp._JC119
Cluster_110138	11	33	30	22	19	9	k__Bacteria;p__Proteobacteria;c__Gammaproteobacteria;o__Salinisphaerales;f__Salinisphaeraceae;g__Salinisphaera;s__Salinisphaera_shabanensis
Cluster_110140	20	29	14	9	16	8	k__Bacteria;p__Proteobacteria;c__Betaproteobacteria;o__Burkholderiales;f__Oxalobacteraceae;g__Herbaspirillum;s__Herbaspirillum_rhizosphaerae
Cluster_110142	51	65	57	48	69	27	k__Bacteria;p__Proteobacteria;c__Betaproteobacteria;o__Burkholderiales;f__Burkholderiaceae;g__Paraburkholderia;s__Paraburkholderia_fungorum
Cluster_110146	86	54	79	129	142	84	k__Bacteria;p__Proteobacteria;c__Betaproteobacteria;o__no_rank_order;f__no_rank_family;g__no_rank_genus;s__Betaproteobacteria_bacterium_SCGC_AG-212-J23
Cluster_110152	16	60	18	9	25	13	k__Bacteria;p__no_rank_phylum;c__no_rank_class;o__no_rank_order;f__no_rank_family;g__no_rank_genus;s__uncultured_bacterium
Cluster_110154	10	26	20	14	20	15	k__Bacteria;p__Proteobacteria;c__Betaproteobacteria;o__no_rank_order;f__no_rank_family;g__no_rank_genus;s__Betaproteobacteria_bacterium_SG8_39
Cluster_110155	69	43	66	95	102	71	k__Bacteria;p__Proteobacteria;c__Alphaproteobacteria;o__Rhodospirillales;f__no_rank_family;g__Elioraea;s__Elioraea_tepidiphila
Cluster_110162	14	32	6	11	7	1	k__Bacteria;p__Proteobacteria;c__Betaproteobacteria;o__Burkholderiales;f__Burkholderiaceae;g__Cupriavidus;s__Cupriavidus_sp._UYPR2.512
Cluster_110164	19	32	18	14	19	14	k__Bacteria;p__Proteobacteria;c__Betaproteobacteria;o__Burkholderiales;f__Burkholderiaceae;g__Burkholderia;s__Burkholderia_ubonensis
Cluster_110165	24	30	7	16	23	13	k__Bacteria;p__Proteobacteria;c__Deltaproteobacteria;o__Myxococcales;f__Anaeromyxobacteraceae;g__Anaeromyxobacter;s__Anaeromyxobacter_sp._Fw109-5
Cluster_110167	20	29	13	14	22	4	k__Bacteria;p__Proteobacteria;c__Betaproteobacteria;o__Burkholderiales;f__Burkholderiaceae;g__Burkholderia;s__Burkholderia_pseudomallei
Cluster_11026	59	31	46	80	88	52	k__Bacteria;p__Proteobacteria;c__Betaproteobacteria;o__no_rank_order;f__no_rank_family;g__no_rank_genus;s__Betaproteobacteria_bacterium_SCGC_AG-212-J23
Cluster_110290	19	40	36	19	16	14	k__Bacteria;p__Proteobacteria;c__Betaproteobacteria;o__Sulfuricellales;f__Sulfuricellaceae;g__Sulfuricella;s__Sulfuricella_sp._T08
Cluster_110296	38	28	21	25	18	9	k__Bacteria;p__Proteobacteria;c__Alphaproteobacteria;o__Rhizobiales;f__no_rank_family;g__no_rank_genus;s__Rhizobiales_bacterium_YIM_77505
Cluster_110297	40	56	37	34	38	37	k__Bacteria;p__Proteobacteria;c__Betaproteobacteria;o__no_rank_order;f__no_rank_family;g__no_rank_genus;s__Betaproteobacteria_bacterium_SCGC_AG-212-J23
Cluster_110299	25	25	16	13	9	10	k__Bacteria;p__Nitrospirae;c__Nitrospira;o__Nitrospirales;f__Nitrospiraceae;g__Nitrospira;s__Nitrospira_moscoviensis
Cluster_11030	241	195	106	120	148	78	k__Bacteria;p__Proteobacteria;c__Betaproteobacteria;o__no_rank_order;f__no_rank_family;g__no_rank_genus;s__Betaproteobacteria_bacterium_SG8_40
Cluster_110300	14	23	37	31	10	29	k__Bacteria;p__Proteobacteria;c__Alphaproteobacteria;o__Caulobacterales;f__Caulobacteraceae;g__Phenylobacterium;s__Phenylobacterium_sp._Root700
Cluster_110306	16	31	7	5	11	1	k__Bacteria;p__Proteobacteria;c__Gammaproteobacteria;o__Chromatiales;f__Chromatiaceae;g__Candidatus_Tenderia;s__Candidatus_Tenderia_electrophaga
Cluster_110308	27	40	40	44	38	38	k__Bacteria;p__Proteobacteria;c__Alphaproteobacteria;o__Rhizobiales;f__Methylocystaceae;g__Methylocystis;s__Methylocystis_sp._ATCC_49242
Cluster_110309	58	43	40	18	31	26	k__Archaea;p__Thaumarchaeota;c__Nitrososphaeria;o__Nitrososphaerales;f__Nitrososphaeraceae;g__Candidatus_Nitrosocosmicus;s__Thaumarchaeota_archaeon_MY3
Cluster_110310	41	53	53	30	36	49	k__Bacteria;p__Proteobacteria;c__Betaproteobacteria;o__Burkholderiales;f__Oxalobacteraceae;g__Herbaspirillum;s__Herbaspirillum_sp._RV1423
Cluster_110311	10	22	10	3	15	1	k__Bacteria;p__Proteobacteria;c__Betaproteobacteria;o__Burkholderiales;f__no_rank_family;g__no_rank_genus;s__Burkholderiales_bacterium_JOSHI_001
Cluster_110312	16	43	7	3	8	12	k__Bacteria;p__Chloroflexi;c__Anaerolineae;o__Anaerolineales;f__Anaerolineaceae;g__Leptolinea;s__Leptolinea_tardivitalis
Cluster_110316	58	42	56	67	76	64	k__Bacteria;p__Planctomycetes;c__Planctomycetia;o__Planctomycetales;f__Planctomycetaceae;g__Gemmata;s__Gemmata_sp._SH-PL17
Cluster_110317	10	27	4	7	16	12	k__Bacteria;p__Proteobacteria;c__Deltaproteobacteria;o__Myxococcales;f__Myxococcaceae;g__Myxococcus;s__Myxococcus_fulvus
Cluster_110318	26	24	10	10	26	22	k__Bacteria;p__Proteobacteria;c__Alphaproteobacteria;o__Rhodospirillales;f__Rhodospirillaceae;g__Dongia;s__Dongia_sp._URHE0060
Cluster_110319	15	41	12	5	17	15	k__Bacteria;p__Firmicutes;c__Bacilli;o__Bacillales;f__Bacillaceae;g__Geobacillus;s__Geobacillus_sp._JF8
Cluster_110323	22	29	42	38	34	20	k__Bacteria;p__Acidobacteria;c__Solibacteres;o__Solibacterales;f__no_rank_family;g__Bryobacter;s__Bryobacter_aggregatus
Cluster_110334	40	69	47	33	68	32	k__Bacteria;p__no_rank_phylum;c__no_rank_class;o__no_rank_order;f__no_rank_family;g__no_rank_genus;s__Parcubacteria_group_bacterium_GW2011_GWF2_50_9
Cluster_110336	37	27	8	6	17	11	k__Bacteria;p__Planctomycetes;c__Planctomycetia;o__Planctomycetales;f__Planctomycetaceae;g__Planctomyces;s__Planctomyces_sp._SH-PL62
Cluster_110337	19	41	8	10	11	11	k__Bacteria;p__Proteobacteria;c__Gammaproteobacteria;o__Nevskiales;f__Sinobacteraceae;g__Steroidobacter;s__Steroidobacter_denitrificans
Cluster_110344	3	21	14	12	27	9	k__Bacteria;p__Proteobacteria;c__Gammaproteobacteria;o__Methylococcales;f__Methylococcaceae;g__Methylomonas;s__Methylomonas_koyamae
Cluster_110345	25	21	21	11	10	8	k__Bacteria;p__Bacteroidetes;c__Flavobacteriia;o__Flavobacteriales;f__Flavobacteriaceae;g__Flavobacterium;s__Flavobacterium_hibernum
Cluster_110348	31	42	37	37	42	21	k__Bacteria;p__Proteobacteria;c__Betaproteobacteria;o__no_rank_order;f__no_rank_family;g__no_rank_genus;s__Betaproteobacteria_bacterium_SCGC_AG-212-J23
Cluster_11035	199	145	151	128	157	111	k__Bacteria;p__Proteobacteria;c__Gammaproteobacteria;o__Nevskiales;f__Sinobacteraceae;g__Steroidobacter;s__Steroidobacter_denitrificans
Cluster_110351	30	51	84	48	70	35	k__Bacteria;p__Actinobacteria;c__Actinobacteria;o__Streptomycetales;f__Streptomycetaceae;g__Streptomyces;s__Streptomyces_regalis
Cluster_110352	72	87	101	51	62	43	k__Bacteria;p__Planctomycetes;c__Planctomycetia;o__Planctomycetales;f__Isosphaeraceae;g__Singulisphaera;s__Singulisphaera_acidiphila
Cluster_110354	23	44	21	12	29	17	k__Bacteria;p__Proteobacteria;c__Gammaproteobacteria;o__Cellvibrionales;f__Spongiibacteraceae;g__no_rank_genus;s__marine_gamma_proteobacterium_HTCC2143
Cluster_110355	35	35	17	9	17	28	k__Bacteria;p__Proteobacteria;c__Deltaproteobacteria;o__Myxococcales;f__Kofleriaceae;g__Haliangium;s__Haliangium_ochraceum
Cluster_110357	11	27	11	7	3	13	k__Bacteria;p__Proteobacteria;c__Gammaproteobacteria;o__no_rank_order;f__no_rank_family;g__no_rank_genus;s__Gammaproteobacteria_bacterium_SG8_30
Cluster_110359	24	24	14	13	12	16	k__Bacteria;p__Proteobacteria;c__Deltaproteobacteria;o__Myxococcales;f__Cystobacteraceae;g__Cystobacter;s__Cystobacter_violaceus
Cluster_110360	21	39	6	15	17	17	k__Bacteria;p__Proteobacteria;c__Alphaproteobacteria;o__Sphingomonadales;f__Erythrobacteraceae;g__Altererythrobacter;s__Altererythrobacter_atlanticus
Cluster_110362	38	35	12	18	14	8	k__Bacteria;p__Proteobacteria;c__Gammaproteobacteria;o__Cellvibrionales;f__Cellvibrionaceae;g__Marinimicrobium;s__Marinimicrobium_agarilyticum
Cluster_110367	13	37	7	13	13	1	k__Bacteria;p__Nitrospirae;c__Nitrospira;o__Nitrospirales;f__Nitrospiraceae;g__Nitrospira;s__Nitrospira_defluvii
Cluster_110368	21	27	9	5	10	5	k__Bacteria;p__Proteobacteria;c__Gammaproteobacteria;o__Nevskiales;f__Sinobacteraceae;g__Steroidobacter;s__Steroidobacter_denitrificans
Cluster_110369	36	47	16	28	28	22	k__Bacteria;p__Proteobacteria;c__Alphaproteobacteria;o__Rhizobiales;f__Rhodobiaceae;g__Afifella;s__Afifella_pfennigii
Cluster_110370	51	47	47	36	53	21	k__Bacteria;p__no_rank_phylum;c__no_rank_class;o__no_rank_order;f__no_rank_family;g__no_rank_genus;s__uncultured_bacterium
Cluster_110371	21	33	47	12	14	9	k__Bacteria;p__no_rank_phylum;c__no_rank_class;o__no_rank_order;f__no_rank_family;g__no_rank_genus;s__uncultured_bacterium_259
Cluster_110373	55	28	9	25	39	13	k__Bacteria;p__Proteobacteria;c__Gammaproteobacteria;o__Methylococcales;f__Methylococcaceae;g__Methylomonas;s__Methylomonas_sp._LW13
Cluster_110375	9	27	19	13	7	1	k__Bacteria;p__Proteobacteria;c__Betaproteobacteria;o__no_rank_order;f__no_rank_family;g__no_rank_genus;s__Betaproteobacteria_bacterium_SCGC_AG-212-J23
Cluster_110377	31	30	35	25	18	29	k__Bacteria;p__Actinobacteria;c__Actinobacteria;o__Streptomycetales;f__Streptomycetaceae;g__Streptomyces;s__Streptomyces_sp._NRRL_S-455
Cluster_110380	10	34	5	5	11	15	k__Bacteria;p__Proteobacteria;c__Gammaproteobacteria;o__Salinisphaerales;f__Salinisphaeraceae;g__Salinisphaera;s__Salinisphaera_hydrothermalis
Cluster_110381	27	41	16	7	23	9	k__Bacteria;p__Proteobacteria;c__Deltaproteobacteria;o__Myxococcales;f__no_rank_family;g__Enhygromyxa;s__Enhygromyxa_salina
Cluster_110382	9	38	21	11	16	11	k__Bacteria;p__Proteobacteria;c__Gammaproteobacteria;o__Pseudomonadales;f__Pseudomonadaceae;g__Pseudomonas;s__Pseudomonas_stutzeri
Cluster_11048	132	92	152	176	207	129	k__Bacteria;p__Gemmatimonadetes;c__Gemmatimonadetes;o__Gemmatimonadales;f__Gemmatimonadaceae;g__Gemmatimonas;s__Gemmatimonas_sp._SM23_52
Cluster_11049	55	51	23	12	47	61	k__Bacteria;p__Chloroflexi;c__Anaerolineae;o__Anaerolineales;f__Anaerolineaceae;g__Anaerolinea;s__Anaerolinea_thermophila
Cluster_11050	63	64	74	40	28	68	k__Bacteria;p__Planctomycetes;c__Planctomycetia;o__Planctomycetales;f__Planctomycetaceae;g__Blastopirellula;s__Blastopirellula_marina
Cluster_110594	7	28	25	33	26	14	k__Bacteria;p__Bacteroidetes;c__Sphingobacteriia;o__Sphingobacteriales;f__Sphingobacteriaceae;g__Pedobacter;s__Pedobacter_sp._V48
Cluster_110595	37	36	38	34	48	20	k__Bacteria;p__Proteobacteria;c__Betaproteobacteria;o__Burkholderiales;f__no_rank_family;g__Methylibium;s__Methylibium_sp._Root1272
Cluster_110597	26	40	45	17	26	19	k__Bacteria;p__Proteobacteria;c__Alphaproteobacteria;o__Rhizobiales;f__Rhizobiaceae;g__Kaistia;s__Kaistia_granuli
Cluster_110599	12	12	25	30	30	11	k__Bacteria;p__no_rank_phylum;c__no_rank_class;o__no_rank_order;f__no_rank_family;g__no_rank_genus;s__uncultured_bacterium
Cluster_110601	0	0	28	1	0	2	k__Bacteria;p__Proteobacteria;c__Gammaproteobacteria;o__Thiotrichales;f__Thiotrichaceae;g__Thiomargarita;s__Candidatus_Thiomargarita_nelsonii
Cluster_110607	27	18	36	45	36	15	k__Bacteria;p__Proteobacteria;c__Alphaproteobacteria;o__Rhizobiales;f__Methylobacteriaceae;g__Microvirga;s__Microvirga_lupini
Cluster_110609	18	7	45	24	12	12	k__Bacteria;p__Nitrospirae;c__Nitrospira;o__Nitrospirales;f__Nitrospiraceae;g__Nitrospira;s__Nitrospira_sp._SCGC_AG-212-E16
Cluster_110610	2	20	50	7	8	34	k__Bacteria;p__Actinobacteria;c__Actinobacteria;o__Pseudonocardiales;f__Pseudonocardiaceae;g__Saccharopolyspora;s__Saccharopolyspora_spinosa
Cluster_110611	26	16	42	15	9	25	k__Bacteria;p__Proteobacteria;c__Betaproteobacteria;o__Rhodocyclales;f__Rhodocyclaceae;g__Azonexus;s__Azonexus_hydrophilus
Cluster_110614	22	16	39	21	8	11	k__Bacteria;p__Proteobacteria;c__Betaproteobacteria;o__no_rank_order;f__no_rank_family;g__no_rank_genus;s__Betaproteobacteria_bacterium_SCGC_AG-212-J23
Cluster_110617	29	10	45	4	10	45	k__Bacteria;p__Proteobacteria;c__Betaproteobacteria;o__no_rank_order;f__no_rank_family;g__no_rank_genus;s__Betaproteobacteria_bacterium_SCGC_AG-212-J23
Cluster_110619	71	54	63	95	113	78	k__Bacteria;p__Nitrospirae;c__Nitrospira;o__Nitrospirales;f__Nitrospiraceae;g__Nitrospira;s__Nitrospira_moscoviensis
Cluster_110621	48	26	65	32	54	32	k__Bacteria;p__Proteobacteria;c__Gammaproteobacteria;o__no_rank_order;f__no_rank_family;g__no_rank_genus;s__Gammaproteobacteria_bacterium_SG8_31
Cluster_110622	3	1	40	6	7	9	k__Bacteria;p__Proteobacteria;c__Betaproteobacteria;o__Rhodocyclales;f__Rhodocyclaceae;g__Methyloversatilis;s__Methyloversatilis_universalis
Cluster_110623	41	47	59	39	78	34	k__Bacteria;p__Proteobacteria;c__Deltaproteobacteria;o__Desulfuromonadales;f__Desulfuromonadaceae;g__Pelobacter;s__Pelobacter_propionicus
Cluster_110625	44	36	57	27	37	35	k__Bacteria;p__Proteobacteria;c__Alphaproteobacteria;o__Sphingomonadales;f__Erythrobacteraceae;g__Altererythrobacter;s__Altererythrobacter_sp._Root672
Cluster_110626	0	2	25	0	0	0	k__Bacteria;p__Gemmatimonadetes;c__Gemmatimonadetes;o__Gemmatimonadales;f__Gemmatimonadaceae;g__Gemmatirosa;s__Gemmatirosa_kalamazoonesis
Cluster_110627	40	30	51	23	34	24	k__Bacteria;p__Proteobacteria;c__Alphaproteobacteria;o__Rhizobiales;f__Methylobacteriaceae;g__Microvirga;s__Microvirga_sp._JC119
Cluster_110630	2	9	45	4	14	28	k__Bacteria;p__Proteobacteria;c__Gammaproteobacteria;o__no_rank_order;f__no_rank_family;g__no_rank_genus;s__Gammaproteobacteria_bacterium_SG8_30
Cluster_110632	23	17	22	21	13	15	k__Bacteria;p__Proteobacteria;c__Betaproteobacteria;o__no_rank_order;f__no_rank_family;g__no_rank_genus;s__Betaproteobacteria_bacterium_SCGC_AG-212-J23
Cluster_110633	32	32	53	27	17	33	k__Bacteria;p__Proteobacteria;c__Gammaproteobacteria;o__no_rank_order;f__no_rank_family;g__no_rank_genus;s__Gammaproteobacteria_bacterium_SG8_30
Cluster_110634	19	27	33	12	15	5	k__Bacteria;p__Actinobacteria;c__Rubrobacteria;o__Rubrobacterales;f__Rubrobacteraceae;g__Rubrobacter;s__Rubrobacter_xylanophilus
Cluster_110636	14	30	38	30	27	15	k__Bacteria;p__Planctomycetes;c__Planctomycetia;o__Planctomycetales;f__Isosphaeraceae;g__Isosphaera;s__Isosphaera_pallida
Cluster_110638	4	7	43	6	12	20	k__Bacteria;p__Planctomycetes;c__Planctomycetia;o__Planctomycetales;f__Isosphaeraceae;g__Singulisphaera;s__Singulisphaera_acidiphila
Cluster_110641	18	15	28	19	26	26	k__Bacteria;p__Proteobacteria;c__Alphaproteobacteria;o__Rhizobiales;f__Phyllobacteriaceae;g__Mesorhizobium;s__Mesorhizobium_sp._F7
Cluster_110647	55	34	45	29	57	31	k__Bacteria;p__Gemmatimonadetes;c__Gemmatimonadetes;o__Gemmatimonadales;f__Gemmatimonadaceae;g__Gemmatimonas;s__Gemmatimonas_sp._SG8_23
Cluster_110649	47	13	62	13	19	24	k__Bacteria;p__Proteobacteria;c__Alphaproteobacteria;o__Rhizobiales;f__Rhizobiaceae;g__Sinorhizobium;s__Sinorhizobium_americanum
Cluster_110652	5	14	21	32	20	21	k__Bacteria;p__Proteobacteria;c__Alphaproteobacteria;o__Rhodospirillales;f__no_rank_family;g__Elioraea;s__Elioraea_tepidiphila
Cluster_110653	4	17	44	5	0	8	k__Bacteria;p__Proteobacteria;c__Gammaproteobacteria;o__Xanthomonadales;f__Xanthomonadaceae;g__Xanthomonas;s__Xanthomonas_arboricola
Cluster_11066	76	37	32	20	35	34	k__Bacteria;p__Proteobacteria;c__Betaproteobacteria;o__no_rank_order;f__no_rank_family;g__no_rank_genus;s__Betaproteobacteria_bacterium_SCGC_AG-212-J23
Cluster_110660	1	0	38	0	0	0	k__Bacteria;p__Proteobacteria;c__Gammaproteobacteria;o__no_rank_order;f__no_rank_family;g__no_rank_genus;s__endosymbiont_of_Riftia_pachyptila
Cluster_110665	2	6	32	0	0	6	k__Bacteria;p__Proteobacteria;c__Betaproteobacteria;o__Burkholderiales;f__Alcaligenaceae;g__Azohydromonas;s__Azohydromonas_australica
Cluster_110667	21	16	47	23	37	20	k__Bacteria;p__Nitrospirae;c__Nitrospira;o__Nitrospirales;f__Nitrospiraceae;g__Nitrospira;s__Candidatus_Nitrospira_nitrificans
Cluster_110668	6	4	29	0	0	9	k__Bacteria;p__Gemmatimonadetes;c__Gemmatimonadetes;o__Gemmatimonadales;f__Gemmatimonadaceae;g__Gemmatirosa;s__Gemmatirosa_kalamazoonesis
Cluster_110669	18	9	33	23	16	18	k__Bacteria;p__Proteobacteria;c__Gammaproteobacteria;o__Xanthomonadales;f__Xanthomonadaceae;g__Pseudoxanthomonas;s__Pseudoxanthomonas_spadix
Cluster_110670	0	0	35	0	0	0	k__Bacteria;p__Proteobacteria;c__Betaproteobacteria;o__Burkholderiales;f__Comamonadaceae;g__Variovorax;s__Variovorax_sp._Root318D1
Cluster_110673	39	17	41	20	20	9	k__Bacteria;p__Nitrospirae;c__Nitrospira;o__Nitrospirales;f__Nitrospiraceae;g__Nitrospira;s__Nitrospira_sp._SCGC_AG-212-E16
Cluster_110674	13	9	31	18	24	17	k__Bacteria;p__Proteobacteria;c__Deltaproteobacteria;o__Myxococcales;f__no_rank_family;g__no_rank_genus;s__Myxococcales_bacterium_SG8_38_1
Cluster_110676	18	3	54	6	18	17	k__Bacteria;p__Proteobacteria;c__Gammaproteobacteria;o__Pseudomonadales;f__Pseudomonadaceae;g__Pseudomonas;s__Pseudomonas_sp._MRSN12121
Cluster_110677	34	14	32	26	24	24	k__Bacteria;p__Acidobacteria;c__Solibacteres;o__Solibacterales;f__Solibacteraceae;g__Candidatus_Solibacter;s__Candidatus_Solibacter_usitatus
Cluster_110679	36	31	51	32	21	27	k__Bacteria;p__Gemmatimonadetes;c__Gemmatimonadetes;o__Gemmatimonadales;f__Gemmatimonadaceae;g__Gemmatimonas;s__Gemmatimonas_sp._SG8_17
Cluster_11072	71	16	40	48	61	76	k__Bacteria;p__Proteobacteria;c__Alphaproteobacteria;o__Rhodospirillales;f__Rhodospirillaceae;g__Azospirillum;s__Azospirillum_brasilense
Cluster_11074	99	47	45	34	26	27	k__Bacteria;p__Nitrospirae;c__Nitrospira;o__Nitrospirales;f__Nitrospiraceae;g__Nitrospira;s__Candidatus_Nitrospira_inopinata
Cluster_11076	135	157	125	80	69	71	k__Archaea;p__Euryarchaeota;c__Methanomicrobia;o__Methanosarcinales;f__Methanosarcinaceae;g__Methanolobus;s__Methanolobus_tindarius
Cluster_110880	36	25	27	41	21	24	k__Bacteria;p__Proteobacteria;c__Betaproteobacteria;o__no_rank_order;f__no_rank_family;g__no_rank_genus;s__Betaproteobacteria_bacterium_SCGC_AG-212-J23
Cluster_110882	143	124	138	167	119	104	k__Bacteria;p__Proteobacteria;c__Betaproteobacteria;o__Burkholderiales;f__Oxalobacteraceae;g__no_rank_genus;s__Oxalobacteraceae_bacterium_IMCC9480
Cluster_110883	10	9	11	24	21	29	k__Bacteria;p__Proteobacteria;c__Betaproteobacteria;o__no_rank_order;f__no_rank_family;g__no_rank_genus;s__Betaproteobacteria_bacterium_SCGC_AG-212-J23
Cluster_110884	23	32	32	25	36	16	k__Bacteria;p__Proteobacteria;c__Alphaproteobacteria;o__Rhizobiales;f__Methylocystaceae;g__Methylopila;s__Methylopila_sp._M107
Cluster_110886	17	10	18	20	10	7	k__Bacteria;p__Chloroflexi;c__Chloroflexia;o__Chloroflexales;f__Roseiflexaceae;g__Roseiflexus;s__Roseiflexus_sp._RS-1
Cluster_110888	187	136	81	109	105	81	k__Bacteria;p__Proteobacteria;c__Betaproteobacteria;o__no_rank_order;f__no_rank_family;g__no_rank_genus;s__Betaproteobacteria_bacterium_SCGC_AG-212-J23
Cluster_110889	24	22	13	23	22	15	k__Bacteria;p__Proteobacteria;c__Alphaproteobacteria;o__Rhizobiales;f__Phyllobacteriaceae;g__Mesorhizobium;s__Mesorhizobium_alhagi
Cluster_110897	66	57	65	62	56	55	k__Bacteria;p__Gemmatimonadetes;c__Gemmatimonadetes;o__Gemmatimonadales;f__Gemmatimonadaceae;g__Gemmatimonas;s__Gemmatimonas_sp._SM23_52
Cluster_110900	9	10	9	23	18	5	k__Bacteria;p__Proteobacteria;c__Alphaproteobacteria;o__Rhizobiales;f__Bradyrhizobiaceae;g__Afipia;s__Afipia_sp._P52-10
Cluster_110901	20	11	27	27	13	22	k__Bacteria;p__Proteobacteria;c__Betaproteobacteria;o__no_rank_order;f__no_rank_family;g__no_rank_genus;s__Betaproteobacteria_bacterium_SCGC_AG-212-J23
Cluster_110905	23	20	20	30	29	28	k__Bacteria;p__Proteobacteria;c__Alphaproteobacteria;o__Rhizobiales;f__no_rank_family;g__no_rank_genus;s__Rhizobiales_bacterium_YIM_77505
Cluster_110907	10	14	43	31	20	19	k__Bacteria;p__Proteobacteria;c__Betaproteobacteria;o__no_rank_order;f__no_rank_family;g__no_rank_genus;s__Betaproteobacteria_bacterium_SCGC_AG-212-J23
Cluster_110911	9	28	36	31	33	33	k__Bacteria;p__Gemmatimonadetes;c__Gemmatimonadetes;o__Gemmatimonadales;f__Gemmatimonadaceae;g__Gemmatimonas;s__Gemmatimonas_sp._SG8_23
Cluster_110913	36	22	44	46	36	27	k__Bacteria;p__Nitrospirae;c__Nitrospira;o__Nitrospirales;f__Nitrospiraceae;g__Nitrospira;s__Candidatus_Nitrospira_nitrosa
Cluster_110915	29	9	23	38	35	13	k__Bacteria;p__Proteobacteria;c__Gammaproteobacteria;o__Pseudomonadales;f__Pseudomonadaceae;g__Azotobacter;s__Azotobacter_chroococcum
Cluster_110920	32	33	80	61	60	48	k__Bacteria;p__Proteobacteria;c__Alphaproteobacteria;o__Rhizobiales;f__Bradyrhizobiaceae;g__Bosea;s__Bosea_sp._LC85
Cluster_110921	15	22	21	44	30	17	k__Bacteria;p__Nitrospirae;c__Nitrospira;o__Nitrospirales;f__Nitrospiraceae;g__Nitrospira;s__Nitrospira_moscoviensis
Cluster_110924	223	221	205	227	252	181	k__Bacteria;p__Proteobacteria;c__Alphaproteobacteria;o__Rhodospirillales;f__Rhodospirillaceae;g__Oceanibaculum;s__Oceanibaculum_indicum
Cluster_110928	22	19	43	40	43	23	k__Bacteria;p__Proteobacteria;c__Gammaproteobacteria;o__no_rank_order;f__no_rank_family;g__no_rank_genus;s__Gammaproteobacteria_bacterium_SG8_47
Cluster_110929	31	45	37	60	25	12	k__Bacteria;p__Chloroflexi;c__Chloroflexia;o__Herpetosiphonales;f__Herpetosiphonaceae;g__Herpetosiphon;s__Herpetosiphon_geysericola
Cluster_110932	13	6	49	41	29	9	k__Bacteria;p__Proteobacteria;c__Betaproteobacteria;o__Burkholderiales;f__Burkholderiaceae;g__no_rank_genus;s__Burkholderiaceae_bacterium_16
Cluster_110934	61	57	89	34	27	35	k__Bacteria;p__Proteobacteria;c__Deltaproteobacteria;o__Myxococcales;f__Sandaracinaceae;g__Sandaracinus;s__Sandaracinus_amylolyticus
Cluster_110937	41	42	90	68	35	37	k__Bacteria;p__no_rank_phylum;c__no_rank_class;o__no_rank_order;f__no_rank_family;g__no_rank_genus;s__uncultured_bacterium_BLR8
Cluster_110938	50	26	43	62	49	36	k__Bacteria;p__Cyanobacteria;c__Gloeobacteria;o__Gloeobacterales;f__no_rank_family;g__Gloeobacter;s__Gloeobacter_violaceus
Cluster_110939	31	29	43	38	14	15	k__Bacteria;p__Proteobacteria;c__Deltaproteobacteria;o__Myxococcales;f__Polyangiaceae;g__Sorangium;s__Sorangium_cellulosum
Cluster_110941	66	88	76	72	116	78	k__Bacteria;p__Proteobacteria;c__Betaproteobacteria;o__Rhodocyclales;f__Rhodocyclaceae;g__Thauera;s__Thauera_sp._27
Cluster_110944	54	48	62	71	52	38	k__Bacteria;p__no_rank_phylum;c__no_rank_class;o__no_rank_order;f__no_rank_family;g__no_rank_genus;s__Microgenomates_group_bacterium_GW2011_GWA2_37_6
Cluster_110949	9	20	9	30	21	22	k__Bacteria;p__Gemmatimonadetes;c__Gemmatimonadetes;o__Gemmatimonadales;f__Gemmatimonadaceae;g__Gemmatirosa;s__Gemmatirosa_kalamazoonesis
Cluster_110950	17	12	14	30	21	10	k__Bacteria;p__Proteobacteria;c__Gammaproteobacteria;o__Cellvibrionales;f__Halieaceae;g__no_rank_genus;s__marine_gamma_proteobacterium_HTCC2148
Cluster_110951	22	36	21	34	44	15	k__Bacteria;p__Proteobacteria;c__Alphaproteobacteria;o__Rhizobiales;f__Methylobacteriaceae;g__Microvirga;s__Microvirga_lotononidis
Cluster_110952	63	31	24	24	14	19	k__Bacteria;p__Proteobacteria;c__Betaproteobacteria;o__Burkholderiales;f__Comamonadaceae;g__Ramlibacter;s__Ramlibacter_sp._Leaf400
Cluster_110954	15	22	36	40	17	15	k__Bacteria;p__Acidobacteria;c__Acidobacteriia;o__Acidobacteriales;f__Acidobacteriaceae;g__Granulicella;s__Granulicella_mallensis
Cluster_110960	18	21	18	27	9	19	k__Bacteria;p__Proteobacteria;c__Deltaproteobacteria;o__Myxococcales;f__Polyangiaceae;g__Sorangium;s__Sorangium_cellulosum
Cluster_110963	8	14	6	24	16	3	k__Bacteria;p__Proteobacteria;c__Betaproteobacteria;o__no_rank_order;f__no_rank_family;g__no_rank_genus;s__Betaproteobacteria_bacterium_SCGC_AG-212-J23
Cluster_110965	14	22	27	37	14	22	k__Bacteria;p__Proteobacteria;c__Deltaproteobacteria;o__no_rank_order;f__no_rank_family;g__no_rank_genus;s__delta_proteobacterium_PSCGC_5451
Cluster_110966	41	38	85	58	17	32	k__Bacteria;p__Proteobacteria;c__Betaproteobacteria;o__no_rank_order;f__no_rank_family;g__no_rank_genus;s__Betaproteobacteria_bacterium_SCGC_AG-212-J23
Cluster_11097	384	408	223	218	268	183	k__Bacteria;p__Proteobacteria;c__Betaproteobacteria;o__Burkholderiales;f__Comamonadaceae;g__Ramlibacter;s__Ramlibacter_tataouinensis
Cluster_110972	17	9	15	36	14	20	k__Bacteria;p__Proteobacteria;c__Alphaproteobacteria;o__Sphingomonadales;f__Sphingomonadaceae;g__Sphingomonas;s__Sphingomonas_sp._ERG5
Cluster_110973	8	9	2	26	8	3	k__Bacteria;p__Proteobacteria;c__Alphaproteobacteria;o__Rhizobiales;f__Bradyrhizobiaceae;g__Bosea;s__Bosea_sp._Leaf344
Cluster_110976	19	20	23	27	29	29	k__Bacteria;p__Proteobacteria;c__Betaproteobacteria;o__no_rank_order;f__no_rank_family;g__no_rank_genus;s__Betaproteobacteria_bacterium_SCGC_AG-212-J23
Cluster_110977	4	9	18	30	7	5	k__Bacteria;p__Acidobacteria;c__no_rank_class;o__no_rank_order;f__no_rank_family;g__no_rank_genus;s__Acidobacteria_bacterium_DSM_100886
Cluster_110979	22	12	16	33	29	12	k__Bacteria;p__Proteobacteria;c__Gammaproteobacteria;o__no_rank_order;f__no_rank_family;g__no_rank_genus;s__Gammaproteobacteria_bacterium_SG8_31
Cluster_110982	23	33	24	17	13	10	k__Bacteria;p__Proteobacteria;c__Alphaproteobacteria;o__Caulobacterales;f__Caulobacteraceae;g__Brevundimonas;s__Brevundimonas_sp._Root608
Cluster_110983	7	16	1	36	5	5	k__Bacteria;p__Proteobacteria;c__Betaproteobacteria;o__no_rank_order;f__no_rank_family;g__no_rank_genus;s__Betaproteobacteria_bacterium_SCGC_AG-212-J23
Cluster_110985	30	34	33	32	28	11	k__Bacteria;p__Proteobacteria;c__Betaproteobacteria;o__Burkholderiales;f__Burkholderiaceae;g__Burkholderia;s__Burkholderia_sp._BDU8
Cluster_11099	425	345	210	219	240	168	k__Bacteria;p__Proteobacteria;c__Alphaproteobacteria;o__Sphingomonadales;f__Sphingomonadaceae;g__Blastomonas;s__Blastomonas_sp._AAP53
Cluster_11100	39	50	71	49	53	42	k__Bacteria;p__Proteobacteria;c__Betaproteobacteria;o__no_rank_order;f__no_rank_family;g__no_rank_genus;s__Betaproteobacteria_bacterium_SCGC_AG-212-J23
Cluster_11103	183	147	158	180	157	120	k__Bacteria;p__Proteobacteria;c__Alphaproteobacteria;o__Rhizobiales;f__Bradyrhizobiaceae;g__Salinarimonas;s__Salinarimonas_rosea
Cluster_111221	16	34	17	4	29	9	k__Bacteria;p__Proteobacteria;c__Alphaproteobacteria;o__Rhizobiales;f__Phyllobacteriaceae;g__Mesorhizobium;s__Mesorhizobium_alhagi
Cluster_111222	26	34	4	6	27	6	k__Bacteria;p__Proteobacteria;c__Betaproteobacteria;o__no_rank_order;f__no_rank_family;g__no_rank_genus;s__Betaproteobacteria_bacterium_SCGC_AG-212-J23
Cluster_111224	2	12	11	30	26	14	k__Bacteria;p__Proteobacteria;c__Betaproteobacteria;o__no_rank_order;f__no_rank_family;g__no_rank_genus;s__Betaproteobacteria_bacterium_SCGC_AG-212-J23
Cluster_111228	28	34	34	22	33	26	k__Bacteria;p__Gemmatimonadetes;c__Gemmatimonadetes;o__Gemmatimonadales;f__Gemmatimonadaceae;g__Gemmatirosa;s__Gemmatirosa_kalamazoonesis
Cluster_111229	5	6	5	13	28	19	k__Bacteria;p__Deinococcus-Thermus;c__Deinococci;o__Deinococcales;f__Deinococcaceae;g__Deinococcus;s__Deinococcus_phoenicis
Cluster_111230	0	0	0	1	27	0	k__Bacteria;p__Proteobacteria;c__Betaproteobacteria;o__no_rank_order;f__no_rank_family;g__no_rank_genus;s__Betaproteobacteria_bacterium_SCGC_AG-212-J23
Cluster_111231	18	18	7	24	27	8	k__Bacteria;p__Actinobacteria;c__Actinobacteria;o__Corynebacteriales;f__Gordoniaceae;g__Gordonia;s__Gordonia_sp._NB4-1Y
Cluster_111239	47	44	77	66	109	57	k__Bacteria;p__Proteobacteria;c__Betaproteobacteria;o__no_rank_order;f__no_rank_family;g__no_rank_genus;s__Betaproteobacteria_bacterium_SCGC_AG-212-J23
Cluster_111244	24	13	22	17	34	29	k__Bacteria;p__Actinobacteria;c__Actinobacteria;o__Streptomycetales;f__Streptomycetaceae;g__Streptomyces;s__Streptomyces_yeochonensis
Cluster_111245	0	0	0	5	24	0	k__Bacteria;p__Nitrospirae;c__Nitrospira;o__Nitrospirales;f__Nitrospiraceae;g__Nitrospira;s__Candidatus_Nitrospira_nitrificans
Cluster_111247	14	17	23	33	38	22	k__Bacteria;p__Proteobacteria;c__Alphaproteobacteria;o__Rhizobiales;f__Hyphomicrobiaceae;g__Rhodoplanes;s__Rhodoplanes_sp._Z2-YC6860
Cluster_111248	16	9	4	21	20	13	k__Bacteria;p__Proteobacteria;c__Betaproteobacteria;o__Ferrovales;f__Ferrovaceae;g__Ferrovum;s__Ferrovum_myxofaciens
Cluster_111249	6	13	10	22	31	14	k__Bacteria;p__Cyanobacteria;c__no_rank_class;o__Nostocales;f__Nostocaceae;g__Cylindrospermum;s__Cylindrospermum_alatosporum
Cluster_111251	44	19	12	29	36	24	k__Bacteria;p__Nitrospirae;c__Nitrospira;o__Nitrospirales;f__Nitrospiraceae;g__Nitrospira;s__Nitrospira_sp._SCGC_AG-212-E16
Cluster_111254	17	14	31	22	34	13	k__Bacteria;p__Acidobacteria;c__Solibacteres;o__Solibacterales;f__Solibacteraceae;g__Candidatus_Solibacter;s__Candidatus_Solibacter_usitatus
Cluster_111255	17	18	11	15	32	8	k__Bacteria;p__Proteobacteria;c__Alphaproteobacteria;o__Rhizobiales;f__Bradyrhizobiaceae;g__Bradyrhizobium;s__Bradyrhizobium_retamae
Cluster_111260	18	14	21	15	26	25	k__Bacteria;p__Proteobacteria;c__Betaproteobacteria;o__no_rank_order;f__no_rank_family;g__no_rank_genus;s__Betaproteobacteria_bacterium_SCGC_AG-212-J23
Cluster_111264	12	13	18	29	32	23	k__Bacteria;p__Firmicutes;c__Clostridia;o__Clostridiales;f__Clostridiales_Family_XVII._Incertae_Sedis;g__Thermaerobacter;s__Thermaerobacter_marianensis
Cluster_111265	77	57	53	74	69	70	k__Bacteria;p__Proteobacteria;c__Betaproteobacteria;o__no_rank_order;f__no_rank_family;g__no_rank_genus;s__Betaproteobacteria_bacterium_SCGC_AG-212-J23
Cluster_111266	8	4	15	5	29	15	k__Bacteria;p__Proteobacteria;c__Alphaproteobacteria;o__Rhizobiales;f__Beijerinckiaceae;g__Methylocapsa;s__Methylocapsa_acidiphila
Cluster_111269	7	11	8	21	27	25	k__Bacteria;p__Proteobacteria;c__Alphaproteobacteria;o__Rhodospirillales;f__no_rank_family;g__no_rank_genus;s__Rhodospirillales_bacterium_URHD0088
Cluster_111274	34	28	16	15	42	20	k__Bacteria;p__Proteobacteria;c__Betaproteobacteria;o__Burkholderiales;f__Comamonadaceae;g__Ramlibacter;s__Ramlibacter_tataouinensis
Cluster_1113	111	133	147	127	145	99	k__Bacteria;p__Verrucomicrobia;c__Spartobacteria;o__Chthoniobacterales;f__Chthoniobacteraceae;g__Chthoniobacter;s__Chthoniobacter_flavus
Cluster_11138	33	10	37	59	46	49	k__Bacteria;p__Proteobacteria;c__Alphaproteobacteria;o__Rhizobiales;f__Phyllobacteriaceae;g__Mesorhizobium;s__Mesorhizobium_ciceri
Cluster_11140	16	31	17	48	35	28	k__Bacteria;p__Proteobacteria;c__Betaproteobacteria;o__Burkholderiales;f__no_rank_family;g__Methylibium;s__no_rank_species
Cluster_11141	55	84	71	61	61	35	k__Bacteria;p__Proteobacteria;c__Betaproteobacteria;o__no_rank_order;f__no_rank_family;g__no_rank_genus;s__Betaproteobacteria_bacterium_SCGC_AG-212-J23
Cluster_111441	283	280	271	244	288	200	k__Bacteria;p__Proteobacteria;c__Betaproteobacteria;o__Burkholderiales;f__Burkholderiaceae;g__Ralstonia;s__Ralstonia_solanacearum
Cluster_11145	504	469	217	233	253	211	k__Bacteria;p__Planctomycetes;c__Planctomycetia;o__Candidatus_Brocadiales;f__Candidatus_Brocadiaceae;g__Candidatus_Brocadia;s__Candidatus_Brocadia_sinica
Cluster_111450	46	30	30	14	16	24	k__Bacteria;p__Proteobacteria;c__Betaproteobacteria;o__Burkholderiales;f__Burkholderiaceae;g__Cupriavidus;s__Cupriavidus_basilensis
Cluster_111452	78	59	60	43	56	65	k__Bacteria;p__no_rank_phylum;c__no_rank_class;o__no_rank_order;f__no_rank_family;g__no_rank_genus;s__bacterium_UASB270
Cluster_111456	10	7	5	11	10	19	k__Bacteria;p__Acidobacteria;c__Blastocatellia;o__no_rank_order;f__no_rank_family;g__Pyrinomonas;s__Pyrinomonas_methylaliphatogenes
Cluster_111462	49	54	55	61	76	65	k__Bacteria;p__Proteobacteria;c__Betaproteobacteria;o__no_rank_order;f__no_rank_family;g__no_rank_genus;s__Betaproteobacteria_bacterium_SCGC_AG-212-J23
Cluster_111465	4	1	1	15	0	39	k__Archaea;p__Thaumarchaeota;c__Nitrososphaeria;o__Nitrososphaerales;f__Nitrososphaeraceae;g__Candidatus_Nitrosocosmicus;s__Thaumarchaeota_archaeon_MY3
Cluster_111466	10	2	13	14	22	26	k__Bacteria;p__Proteobacteria;c__Gammaproteobacteria;o__Thiotrichales;f__Thiotrichaceae;g__Achromatium;s__Candidatus_Achromatium_palustre
Cluster_111469	17	10	9	12	13	34	k__Bacteria;p__Planctomycetes;c__Phycisphaerae;o__Phycisphaerales;f__Phycisphaeraceae;g__Phycisphaera;s__Phycisphaera_mikurensis
Cluster_111472	18	10	24	23	12	25	k__Bacteria;p__Proteobacteria;c__Deltaproteobacteria;o__Desulfuromonadales;f__Desulfuromonadaceae;g__Desulfuromonas;s__Desulfuromonas_sp._WTL
Cluster_111473	33	28	42	22	13	38	k__Bacteria;p__Proteobacteria;c__Betaproteobacteria;o__no_rank_order;f__no_rank_family;g__no_rank_genus;s__Betaproteobacteria_bacterium_SCGC_AG-212-J23
Cluster_111477	10	8	19	7	11	29	k__Bacteria;p__Candidatus_Tectomicrobia;c__no_rank_class;o__no_rank_order;f__no_rank_family;g__Candidatus_Entotheonella;s__Candidatus_Entotheonella_sp._TSY2
Cluster_111479	19	21	16	24	15	29	k__Bacteria;p__Proteobacteria;c__Betaproteobacteria;o__no_rank_order;f__no_rank_family;g__no_rank_genus;s__Betaproteobacteria_bacterium_SCGC_AG-212-J23
Cluster_111481	64	38	49	66	57	47	k__Bacteria;p__Proteobacteria;c__Acidithiobacillia;o__Acidithiobacillales;f__no_rank_family;g__no_rank_genus;s__Acidithiobacillales_bacterium_SM23_46
Cluster_111482	32	15	13	23	19	27	k__Bacteria;p__Proteobacteria;c__Betaproteobacteria;o__no_rank_order;f__no_rank_family;g__no_rank_genus;s__Betaproteobacteria_bacterium_SCGC_AG-212-J23
Cluster_111483	29	59	39	55	50	38	k__Bacteria;p__no_rank_phylum;c__no_rank_class;o__no_rank_order;f__no_rank_family;g__no_rank_genus;s__uncultured_bacterium
Cluster_111484	8	15	4	11	21	23	k__Bacteria;p__Proteobacteria;c__Alphaproteobacteria;o__Rhizobiales;f__Phyllobacteriaceae;g__Mesorhizobium;s__Mesorhizobium_sp._F7
Cluster_111489	37	39	45	40	26	48	k__Archaea;p__Thaumarchaeota;c__Nitrososphaeria;o__Nitrososphaerales;f__Nitrososphaeraceae;g__Candidatus_Nitrosocosmicus;s__Thaumarchaeota_archaeon_MY3
Cluster_111498	18	10	25	12	10	24	k__Bacteria;p__Proteobacteria;c__Betaproteobacteria;o__Burkholderiales;f__Comamonadaceae;g__Pseudacidovorax;s__Pseudacidovorax_intermedius
Cluster_11169	26	40	19	60	72	32	k__Bacteria;p__Proteobacteria;c__Betaproteobacteria;o__Rhodocyclales;f__Rhodocyclaceae;g__Azoarcus;s__Azoarcus_toluclasticus
Cluster_111706	62	60	53	44	49	43	k__Bacteria;p__Proteobacteria;c__Betaproteobacteria;o__Burkholderiales;f__Alcaligenaceae;g__Pusillimonas;s__Pusillimonas_noertemannii
Cluster_111710	51	43	25	27	12	11	k__Bacteria;p__Proteobacteria;c__Alphaproteobacteria;o__Rhizobiales;f__Hyphomicrobiaceae;g__Rhodoplanes;s__Rhodoplanes_sp._Z2-YC6860
Cluster_111711	34	15	19	15	21	12	k__Bacteria;p__Proteobacteria;c__Betaproteobacteria;o__no_rank_order;f__no_rank_family;g__no_rank_genus;s__Betaproteobacteria_bacterium_SCGC_AG-212-J23
Cluster_111713	30	32	6	11	14	5	k__Bacteria;p__Acidobacteria;c__Solibacteres;o__Solibacterales;f__Solibacteraceae;g__Candidatus_Solibacter;s__Candidatus_Solibacter_usitatus
Cluster_111724	40	21	19	26	37	19	k__Bacteria;p__Proteobacteria;c__Gammaproteobacteria;o__Nevskiales;f__Sinobacteraceae;g__Steroidobacter;s__Steroidobacter_denitrificans
Cluster_11173	3	16	77	23	10	59	k__Bacteria;p__Chloroflexi;c__Ardenticatenia;o__Ardenticatenales;f__Ardenticatenaceae;g__Ardenticatena;s__Ardenticatena_maritima
Cluster_111730	29	36	27	5	17	9	k__Bacteria;p__Proteobacteria;c__Betaproteobacteria;o__no_rank_order;f__no_rank_family;g__no_rank_genus;s__Betaproteobacteria_bacterium_SG8_41
Cluster_111734	43	46	56	28	20	38	k__Bacteria;p__Verrucomicrobia;c__Verrucomicrobiae;o__Verrucomicrobiales;f__Verrucomicrobia_subdivision_3;g__Pedosphaera;s__Pedosphaera_parvula
Cluster_111736	31	20	26	31	17	15	k__Bacteria;p__Actinobacteria;c__Actinobacteria;o__Pseudonocardiales;f__Pseudonocardiaceae;g__Actinosynnema;s__Actinosynnema_mirum
Cluster_111737	19	19	20	18	14	18	k__Bacteria;p__Proteobacteria;c__Deltaproteobacteria;o__Myxococcales;f__no_rank_family;g__no_rank_genus;s__Myxococcales_bacterium_SG8_38
Cluster_111739	19	29	21	13	26	6	k__Bacteria;p__Aquificae;c__Aquificae;o__Desulfurobacteriales;f__Desulfurobacteriaceae;g__Thermovibrio;s__Thermovibrio_ammonificans
Cluster_111742	22	27	50	31	13	44	k__Bacteria;p__Proteobacteria;c__Betaproteobacteria;o__no_rank_order;f__no_rank_family;g__no_rank_genus;s__Betaproteobacteria_bacterium_SCGC_AG-212-J23
Cluster_11176	66	80	103	64	48	82	k__Bacteria;p__Proteobacteria;c__Gammaproteobacteria;o__no_rank_order;f__no_rank_family;g__no_rank_genus;s__Gammaproteobacteria_bacterium_SG8_31
Cluster_11179	0	0	0	47	45	127	k__Bacteria;p__Proteobacteria;c__Betaproteobacteria;o__Burkholderiales;f__no_rank_family;g__no_rank_genus;s__Burkholderiales_bacterium_GJ-E10
Cluster_111868	35	28	8	10	18	14	k__Bacteria;p__Proteobacteria;c__Betaproteobacteria;o__no_rank_order;f__no_rank_family;g__no_rank_genus;s__Betaproteobacteria_bacterium_SCGC_AG-212-J23
Cluster_111870	32	1	7	2	1	5	k__Bacteria;p__Proteobacteria;c__Betaproteobacteria;o__no_rank_order;f__no_rank_family;g__no_rank_genus;s__Betaproteobacteria_bacterium_SCGC_AG-212-J23
Cluster_111876	55	23	15	22	20	15	k__Archaea;p__Thaumarchaeota;c__Nitrososphaeria;o__Nitrososphaerales;f__Nitrososphaeraceae;g__Nitrososphaera;s__Candidatus_Nitrososphaera_evergladensis
Cluster_111879	204	178	83	99	124	73	k__Bacteria;p__Proteobacteria;c__Alphaproteobacteria;o__Rhizobiales;f__Bradyrhizobiaceae;g__Bradyrhizobium;s__Bradyrhizobium_sp._WSM2254
Cluster_111888	24	49	49	32	66	57	k__Bacteria;p__Gemmatimonadetes;c__Gemmatimonadetes;o__Gemmatimonadales;f__Gemmatimonadaceae;g__Gemmatimonas;s__Gemmatimonas_sp._SM23_52
Cluster_111889	27	46	24	15	8	18	k__Bacteria;p__Proteobacteria;c__Deltaproteobacteria;o__Desulfobacterales;f__Desulfobacteraceae;g__Desulfobacterium;s__uncultured_Desulfobacterium_sp.
Cluster_111890	30	46	36	25	17	15	k__Bacteria;p__Candidatus_Latescibacteria;c__no_rank_class;o__no_rank_order;f__no_rank_family;g__no_rank_genus;s__Latescibacteria_bacterium_DG_63
Cluster_111899	152	156	157	143	167	115	k__Bacteria;p__Proteobacteria;c__Gammaproteobacteria;o__Alteromonadales;f__Alteromonadaceae;g__Agarivorans;s__Agarivorans_gilvus
Cluster_1119	187	277	64	105	180	105	k__Bacteria;p__no_rank_phylum;c__no_rank_class;o__no_rank_order;f__no_rank_family;g__no_rank_genus;s__uncultured_bacterium
Cluster_111900	13	25	10	9	11	11	k__Bacteria;p__Acidobacteria;c__Solibacteres;o__Solibacterales;f__Solibacteraceae;g__Candidatus_Solibacter;s__Candidatus_Solibacter_usitatus
Cluster_111903	16	36	22	10	35	9	k__Bacteria;p__Proteobacteria;c__Deltaproteobacteria;o__Desulfuromonadales;f__Desulfuromonadaceae;g__Pelobacter;s__Pelobacter_propionicus
Cluster_111905	23	31	42	20	11	23	k__Bacteria;p__Proteobacteria;c__Deltaproteobacteria;o__Myxococcales;f__no_rank_family;g__no_rank_genus;s__Myxococcales_bacterium_SG8_38_1
Cluster_111906	23	30	7	14	13	17	k__Bacteria;p__Proteobacteria;c__Alphaproteobacteria;o__Sphingomonadales;f__Sphingomonadaceae;g__Sphingomonas;s__Sphingomonas_sp._YL-JM2C
Cluster_11191	427	361	190	218	293	211	k__Bacteria;p__Verrucomicrobia;c__no_rank_class;o__no_rank_order;f__no_rank_family;g__no_rank_genus;s__Verrucomicrobia_bacterium_L21-Fru-AB
Cluster_111916	57	91	65	46	94	32	k__Bacteria;p__Acidobacteria;c__no_rank_class;o__no_rank_order;f__no_rank_family;g__no_rank_genus;s__Acidobacteria_bacterium_DSM_100886
Cluster_11192	480	428	247	251	303	232	k__Bacteria;p__Proteobacteria;c__Betaproteobacteria;o__Burkholderiales;f__Burkholderiaceae;g__Paraburkholderia;s__Paraburkholderia_sacchari
Cluster_111922	23	25	3	14	8	12	k__Bacteria;p__Actinobacteria;c__Actinobacteria;o__Corynebacteriales;f__Nocardiaceae;g__Rhodococcus;s__Rhodococcus_triatomae
Cluster_111926	11	29	12	6	19	12	k__Bacteria;p__Acidobacteria;c__no_rank_class;o__no_rank_order;f__no_rank_family;g__no_rank_genus;s__Acidobacteria_bacterium_DSM_100886
Cluster_111929	12	34	8	4	13	16	k__Bacteria;p__Proteobacteria;c__Betaproteobacteria;o__Rhodocyclales;f__Rhodocyclaceae;g__Thauera;s__Thauera_sp._63
Cluster_111930	20	27	12	11	15	11	k__Bacteria;p__Proteobacteria;c__Betaproteobacteria;o__Nitrosomonadales;f__Nitrosomonadaceae;g__Nitrosomonas;s__Nitrosomonas_communis
Cluster_111931	22	36	32	12	27	19	k__Bacteria;p__Proteobacteria;c__Betaproteobacteria;o__Burkholderiales;f__Comamonadaceae;g__Rhodoferax;s__Rhodoferax_ferrireducens
Cluster_111937	19	28	8	13	13	23	k__Bacteria;p__Nitrospirae;c__Nitrospira;o__Nitrospirales;f__Nitrospiraceae;g__Nitrospira;s__Nitrospira_moscoviensis
Cluster_111938	38	32	15	3	37	19	k__Bacteria;p__Proteobacteria;c__Gammaproteobacteria;o__Alteromonadales;f__Ferrimonadaceae;g__Ferrimonas;s__Ferrimonas_senticii
Cluster_11194	120	97	98	128	148	97	k__Bacteria;p__Gemmatimonadetes;c__Gemmatimonadetes;o__Gemmatimonadales;f__Gemmatimonadaceae;g__Gemmatimonas;s__Gemmatimonas_sp._SG8_23
Cluster_111941	33	33	24	28	25	36	k__Bacteria;p__Proteobacteria;c__Alphaproteobacteria;o__Rhizobiales;f__Rhizobiaceae;g__Sinorhizobium;s__Sinorhizobium_arboris
Cluster_111944	57	46	32	36	35	31	k__Bacteria;p__Proteobacteria;c__Gammaproteobacteria;o__Nevskiales;f__Sinobacteraceae;g__Nevskia;s__Nevskia_soli
Cluster_111945	302	280	338	330	339	232	k__Bacteria;p__Candidatus_Parcubacteria;c__no_rank_class;o__no_rank_order;f__no_rank_family;g__no_rank_genus;s__Parcubacteria_bacterium_SG8_24
Cluster_111946	27	30	11	5	12	8	k__Bacteria;p__Proteobacteria;c__Gammaproteobacteria;o__Pseudomonadales;f__Pseudomonadaceae;g__Pseudomonas;s__Pseudomonas_sp._EpS/L25
Cluster_111948	12	24	18	8	9	1	k__Bacteria;p__Proteobacteria;c__Gammaproteobacteria;o__Chromatiales;f__Chromatiaceae;g__Thiorhodovibrio;s__Thiorhodovibrio_sp._970
Cluster_11195	143	170	101	85	112	78	k__Bacteria;p__Nitrospirae;c__Nitrospira;o__Nitrospirales;f__Nitrospiraceae;g__Nitrospira;s__Candidatus_Nitrospira_nitrosa
Cluster_111955	19	35	36	24	34	13	k__Bacteria;p__Nitrospirae;c__Nitrospira;o__Nitrospirales;f__Nitrospiraceae;g__Nitrospira;s__Nitrospira_moscoviensis
Cluster_111957	27	36	58	38	34	14	k__Bacteria;p__Nitrospirae;c__Nitrospira;o__Nitrospirales;f__Nitrospiraceae;g__Nitrospira;s__Candidatus_Nitrospira_nitrificans
Cluster_111961	54	44	19	8	21	19	k__Bacteria;p__Nitrospirae;c__Nitrospira;o__Nitrospirales;f__Nitrospiraceae;g__Nitrospira;s__Nitrospira_sp._SCGC_AG-212-E16
Cluster_111967	29	28	3	14	37	19	k__Bacteria;p__Proteobacteria;c__Gammaproteobacteria;o__Cellvibrionales;f__Halieaceae;g__no_rank_genus;s__gamma_proteobacterium_HIMB55
Cluster_111968	17	29	13	15	14	5	k__Bacteria;p__Nitrospirae;c__Nitrospira;o__Nitrospirales;f__Nitrospiraceae;g__Nitrospira;s__Candidatus_Nitrospira_inopinata
Cluster_111971	67	35	17	23	23	23	k__Bacteria;p__Proteobacteria;c__Betaproteobacteria;o__Burkholderiales;f__no_rank_family;g__Methylibium;s__Methylibium_sp._CF468
Cluster_111972	7	26	10	2	0	4	k__Bacteria;p__Gemmatimonadetes;c__Gemmatimonadetes;o__Gemmatimonadales;f__Gemmatimonadaceae;g__Gemmatimonas;s__Gemmatimonas_aurantiaca
Cluster_112214	33	39	21	27	38	14	k__Bacteria;p__Candidatus_Omnitrophica;c__no_rank_class;o__no_rank_order;f__no_rank_family;g__no_rank_genus;s__Omnitrophica_bacterium_OLB16
Cluster_112218	25	32	23	19	23	16	k__Bacteria;p__Nitrospirae;c__Nitrospira;o__Nitrospirales;f__Nitrospiraceae;g__Nitrospira;s__Nitrospira_moscoviensis
Cluster_112223	17	31	30	17	30	26	k__Bacteria;p__Proteobacteria;c__Gammaproteobacteria;o__Methylococcales;f__Methylococcaceae;g__no_rank_genus;s__Methylococcaceae_bacterium_73a
Cluster_112224	20	55	17	4	14	11	k__Bacteria;p__Planctomycetes;c__no_rank_class;o__no_rank_order;f__no_rank_family;g__no_rank_genus;s__Planctomycetes_bacterium_DG_23
Cluster_112226	42	44	22	22	24	13	k__Bacteria;p__Acidobacteria;c__Solibacteres;o__Solibacterales;f__Solibacteraceae;g__Candidatus_Solibacter;s__Candidatus_Solibacter_usitatus
Cluster_112230	36	40	37	21	18	12	k__Bacteria;p__Proteobacteria;c__Alphaproteobacteria;o__Rhodobacterales;f__Rhodobacteraceae;g__Oceanicola;s__Oceanicola_sp._MCTG156(1a)
Cluster_112236	208	179	109	127	152	89	k__Bacteria;p__Planctomycetes;c__Planctomycetia;o__Planctomycetales;f__Planctomycetaceae;g__Planctomyces;s__Planctomyces_sp._SH-PL62
Cluster_112238	62	56	51	99	88	56	k__Bacteria;p__Acidobacteria;c__Blastocatellia;o__no_rank_order;f__no_rank_family;g__Pyrinomonas;s__Pyrinomonas_methylaliphatogenes
Cluster_112240	272	211	132	133	122	75	k__Bacteria;p__Firmicutes;c__Clostridia;o__Clostridiales;f__Clostridiales_Family_XVII._Incertae_Sedis;g__Thermaerobacter;s__Thermaerobacter_marianensis
Cluster_112242	68	62	66	84	117	89	k__Bacteria;p__Proteobacteria;c__Gammaproteobacteria;o__Pseudomonadales;f__Pseudomonadaceae;g__Pseudomonas;s__Pseudomonas_sp._VLB120
Cluster_112246	247	215	145	168	185	144	k__Bacteria;p__Proteobacteria;c__Deltaproteobacteria;o__Myxococcales;f__Cystobacteraceae;g__Hyalangium;s__Hyalangium_minutum
Cluster_112250	31	22	33	16	28	20	k__Bacteria;p__Proteobacteria;c__Gammaproteobacteria;o__no_rank_order;f__no_rank_family;g__no_rank_genus;s__Gammaproteobacteria_bacterium_SG8_31
Cluster_112255	2	9	22	13	14	10	k__Bacteria;p__Actinobacteria;c__Actinobacteria;o__Micromonosporales;f__Micromonosporaceae;g__Micromonospora;s__Micromonospora_sp._ATCC_39149
Cluster_112257	170	198	210	152	208	126	k__Bacteria;p__Gemmatimonadetes;c__Gemmatimonadetes;o__Gemmatimonadales;f__Gemmatimonadaceae;g__Gemmatimonas;s__Gemmatimonas_sp._SM23_52
Cluster_112258	156	157	86	75	93	57	k__Bacteria;p__Proteobacteria;c__Betaproteobacteria;o__Burkholderiales;f__Oxalobacteraceae;g__Herbaspirillum;s__Herbaspirillum_sp._TSA66
Cluster_112263	15	9	35	27	28	14	k__Virus;p__no_rank_phylum;c__no_rank_class;o__no_rank_order;f__no_rank_family;g__no_rank_genus;s__uncultured_Mediterranean_phage_uvMED
Cluster_112265	6	16	37	1	0	2	k__Bacteria;p__Verrucomicrobia;c__Spartobacteria;o__Chthoniobacterales;f__Chthoniobacteraceae;g__Chthoniobacter;s__Chthoniobacter_flavus
Cluster_112268	49	67	84	37	57	18	k__Bacteria;p__Verrucomicrobia;c__Verrucomicrobiae;o__Verrucomicrobiales;f__Verrucomicrobia_subdivision_3;g__Pedosphaera;s__Pedosphaera_parvula
Cluster_112272	13	16	37	29	33	25	k__Bacteria;p__Nitrospirae;c__Nitrospira;o__Nitrospirales;f__Nitrospiraceae;g__Nitrospira;s__Nitrospira_sp._SCGC_AG-212-E16
Cluster_112273	7	6	43	7	8	22	k__Bacteria;p__Verrucomicrobia;c__Verrucomicrobiae;o__Verrucomicrobiales;f__Verrucomicrobiaceae;g__Haloferula;s__Haloferula_sp._BvORR071
Cluster_112275	23	15	42	13	17	13	k__Bacteria;p__Actinobacteria;c__Actinobacteria;o__Pseudonocardiales;f__Pseudonocardiaceae;g__Lechevalieria;s__Lechevalieria_aerocolonigenes
Cluster_112277	10	16	23	12	20	2	k__Bacteria;p__Proteobacteria;c__Betaproteobacteria;o__no_rank_order;f__no_rank_family;g__no_rank_genus;s__Betaproteobacteria_bacterium_SG8_41
Cluster_112278	280	293	160	199	174	122	k__Bacteria;p__Acidobacteria;c__Acidobacteriia;o__Acidobacteriales;f__Acidobacteriaceae;g__Candidatus_Koribacter;s__Candidatus_Koribacter_versatilis
Cluster_112280	48	42	41	27	19	33	k__Bacteria;p__Proteobacteria;c__Betaproteobacteria;o__Burkholderiales;f__Oxalobacteraceae;g__Duganella;s__Duganella_sp._Leaf61
Cluster_112284	22	8	36	19	26	15	k__Bacteria;p__Proteobacteria;c__Gammaproteobacteria;o__Oceanospirillales;f__Oceanospirillaceae;g__Marinobacterium;s__Marinobacterium_sp._AK27
Cluster_112285	31	41	91	55	33	35	k__Bacteria;p__Proteobacteria;c__Betaproteobacteria;o__no_rank_order;f__no_rank_family;g__no_rank_genus;s__Betaproteobacteria_bacterium_SCGC_AG-212-J23
Cluster_112286	2	4	49	2	9	13	k__Bacteria;p__Proteobacteria;c__Deltaproteobacteria;o__Desulfovibrionales;f__Desulfovibrionaceae;g__Desulfocurvus;s__Desulfocurvus_vexinensis
Cluster_112288	71	98	91	76	77	60	k__Bacteria;p__Gemmatimonadetes;c__Gemmatimonadetes;o__Gemmatimonadales;f__Gemmatimonadaceae;g__Gemmatimonas;s__Gemmatimonas_sp._SM23_52
Cluster_112290	157	151	121	88	108	55	k__Bacteria;p__Gemmatimonadetes;c__Gemmatimonadetes;o__Gemmatimonadales;f__Gemmatimonadaceae;g__Gemmatimonas;s__Gemmatimonas_sp._SG8_23
Cluster_112291	15	24	62	29	14	31	k__Bacteria;p__Nitrospirae;c__Nitrospira;o__Nitrospirales;f__Nitrospiraceae;g__Nitrospira;s__Candidatus_Nitrospira_inopinata
Cluster_112295	9	0	30	9	5	9	k__Bacteria;p__Actinobacteria;c__Actinobacteria;o__Micrococcales;f__Microbacteriaceae;g__Microbacterium;s__Microbacterium_mangrovi
Cluster_112296	18	18	26	14	35	9	k__Bacteria;p__Proteobacteria;c__Alphaproteobacteria;o__Rhodospirillales;f__Rhodospirillaceae;g__Inquilinus;s__Inquilinus_limosus
Cluster_112298	15	19	24	17	8	4	k__Bacteria;p__Gemmatimonadetes;c__Gemmatimonadetes;o__Gemmatimonadales;f__Gemmatimonadaceae;g__Gemmatimonas;s__Gemmatimonas_sp._SG8_38_2
Cluster_112301	10	7	59	5	9	23	k__Bacteria;p__Proteobacteria;c__Alphaproteobacteria;o__Rhizobiales;f__Methylobacteriaceae;g__Microvirga;s__Microvirga_lupini
Cluster_112303	24	14	36	48	34	37	k__Bacteria;p__Candidatus_Dadabacteria;c__no_rank_class;o__no_rank_order;f__no_rank_family;g__no_rank_genus;s__Candidatus_Dadabacteria_bacterium_CSP1-2
Cluster_112304	6	20	31	7	7	11	k__Bacteria;p__Acidobacteria;c__Blastocatellia;o__no_rank_order;f__no_rank_family;g__Pyrinomonas;s__Pyrinomonas_methylaliphatogenes
Cluster_112305	104	124	117	75	94	60	k__Bacteria;p__Proteobacteria;c__Betaproteobacteria;o__Burkholderiales;f__Alcaligenaceae;g__Azohydromonas;s__Azohydromonas_australica
Cluster_112308	59	37	63	93	67	47	k__Bacteria;p__Proteobacteria;c__Alphaproteobacteria;o__Sphingomonadales;f__no_rank_family;g__no_rank_genus;s__Sphingomonadales_bacterium_BRH_c42
Cluster_11231	44	83	25	24	34	12	k__Bacteria;p__Proteobacteria;c__Betaproteobacteria;o__no_rank_order;f__no_rank_family;g__no_rank_genus;s__Betaproteobacteria_bacterium_SCGC_AG-212-J23
Cluster_112313	10	22	33	39	26	13	k__Bacteria;p__Proteobacteria;c__Alphaproteobacteria;o__Rhizobiales;f__no_rank_family;g__no_rank_genus;s__Rhizobiales_bacterium_YIM_77505
Cluster_11233	35	85	84	76	76	66	k__Bacteria;p__Proteobacteria;c__Alphaproteobacteria;o__Rhizobiales;f__Phyllobacteriaceae;g__Mesorhizobium;s__Mesorhizobium_plurifarium
Cluster_11243	57	99	33	28	30	31	k__Bacteria;p__Proteobacteria;c__Betaproteobacteria;o__Neisseriales;f__Neisseriaceae;g__Conchiformibius;s__Conchiformibius_steedae
Cluster_11245	140	111	121	205	244	146	k__Bacteria;p__Proteobacteria;c__Betaproteobacteria;o__Burkholderiales;f__Burkholderiaceae;g__Cupriavidus;s__Cupriavidus_nantongensis
Cluster_112523	17	36	36	11	13	13	k__Bacteria;p__Firmicutes;c__Clostridia;o__Clostridiales;f__Peptococcaceae;g__Pelotomaculum;s__Pelotomaculum_thermopropionicum
Cluster_112528	26	31	42	34	23	15	k__Bacteria;p__Nitrospirae;c__Nitrospira;o__Nitrospirales;f__Nitrospiraceae;g__Nitrospira;s__Candidatus_Nitrospira_nitrificans
Cluster_112531	9	11	46	24	21	32	k__Bacteria;p__Proteobacteria;c__Alphaproteobacteria;o__Rhizobiales;f__Bradyrhizobiaceae;g__Bradyrhizobium;s__Bradyrhizobium_valentinum
Cluster_112540	12	18	46	45	15	12	k__Bacteria;p__Cyanobacteria;c__no_rank_class;o__Oscillatoriales;f__no_rank_family;g__Oscillatoria;s__Oscillatoria_sp._PCC_10802
Cluster_112542	14	9	29	15	40	12	k__Bacteria;p__Proteobacteria;c__Alphaproteobacteria;o__Rhizobiales;f__Brucellaceae;g__Brucella;s__Brucella_suis
Cluster_112549	18	22	22	19	23	25	k__Bacteria;p__Bacteroidetes;c__no_rank_class;o__Bacteroidetes_Order_II._Incertae_sedis;f__Rhodothermaceae;g__Rhodothermus;s__Rhodothermus_marinus
Cluster_112550	4	9	25	9	3	1	k__Bacteria;p__Proteobacteria;c__Betaproteobacteria;o__Burkholderiales;f__Alcaligenaceae;g__Bordetella;s__Bordetella_petrii
Cluster_112551	9	6	37	6	6	9	k__Bacteria;p__Gemmatimonadetes;c__Gemmatimonadetes;o__Gemmatimonadales;f__Gemmatimonadaceae;g__Gemmatimonas;s__Gemmatimonas_sp._SG8_23
Cluster_112554	19	24	34	11	15	9	k__Bacteria;p__Proteobacteria;c__Betaproteobacteria;o__no_rank_order;f__no_rank_family;g__no_rank_genus;s__Betaproteobacteria_bacterium_SCGC_AG-212-J23
Cluster_112561	17	23	28	13	21	14	k__Bacteria;p__Nitrospirae;c__Nitrospira;o__Nitrospirales;f__Nitrospiraceae;g__Nitrospira;s__Nitrospira_moscoviensis
Cluster_112563	7	10	39	8	16	27	k__Bacteria;p__Proteobacteria;c__Alphaproteobacteria;o__Sphingomonadales;f__Sphingomonadaceae;g__Sandarakinorhabdus;s__Sandarakinorhabdus_sp._AAP62
Cluster_112564	11	18	30	3	4	14	k__Bacteria;p__Proteobacteria;c__Alphaproteobacteria;o__Rhodospirillales;f__Rhodospirillaceae;g__Azospirillum;s__Azospirillum_thiophilum
Cluster_112566	1	0	31	0	0	4	k__Bacteria;p__Proteobacteria;c__Alphaproteobacteria;o__Rhizobiales;f__no_rank_family;g__no_rank_genus;s__Rhizobiales_bacterium_YIM_77505
Cluster_112570	3	6	29	5	2	12	k__Bacteria;p__Proteobacteria;c__Gammaproteobacteria;o__no_rank_order;f__no_rank_family;g__no_rank_genus;s__Gammaproteobacteria_bacterium_SG8_31
Cluster_112572	8	12	30	2	5	5	k__Bacteria;p__Proteobacteria;c__Gammaproteobacteria;o__no_rank_order;f__no_rank_family;g__no_rank_genus;s__Gammaproteobacteria_bacterium_SG8_31
Cluster_112573	59	63	63	32	53	37	k__Bacteria;p__Nitrospirae;c__Nitrospira;o__Nitrospirales;f__Nitrospiraceae;g__Nitrospira;s__Nitrospira_defluvii
Cluster_112576	72	49	90	53	85	55	k__Bacteria;p__Proteobacteria;c__Deltaproteobacteria;o__Myxococcales;f__Cystobacteraceae;g__Hyalangium;s__Hyalangium_minutum
Cluster_112577	15	14	31	24	2	12	k__Bacteria;p__Acidobacteria;c__no_rank_class;o__no_rank_order;f__no_rank_family;g__no_rank_genus;s__Acidobacteria_bacterium_DSM_100886
Cluster_112578	0	2	28	0	0	3	k__Bacteria;p__Proteobacteria;c__Gammaproteobacteria;o__Cellvibrionales;f__Porticoccaceae;g__Porticoccus;s__Porticoccus_hydrocarbonoclasticus
Cluster_112580	24	12	17	15	15	5	k__Bacteria;p__Spirochaetes;c__Spirochaetia;o__Spirochaetales;f__Spirochaetaceae;g__Treponema;s__Treponema_medium
Cluster_112581	39	39	63	51	33	42	k__Bacteria;p__Proteobacteria;c__Alphaproteobacteria;o__Rhodospirillales;f__Rhodospirillaceae;g__Dongia;s__Dongia_sp._URHE0060
Cluster_112585	13	9	27	11	3	17	k__Bacteria;p__Proteobacteria;c__Alphaproteobacteria;o__Rhizobiales;f__Bradyrhizobiaceae;g__Bradyrhizobium;s__Bradyrhizobium_sp._DFCI-1
Cluster_112586	26	29	48	37	31	30	k__Bacteria;p__Proteobacteria;c__Deltaproteobacteria;o__Desulfovibrionales;f__Desulfonatronaceae;g__Desulfonatronum;s__Desulfonatronum_thioautotrophicum
Cluster_112589	32	11	34	21	29	15	k__Bacteria;p__Proteobacteria;c__Alphaproteobacteria;o__Rhodospirillales;f__Rhodospirillaceae;g__Oceanibaculum;s__Oceanibaculum_indicum
Cluster_112592	28	24	21	13	20	2	k__Bacteria;p__Proteobacteria;c__Gammaproteobacteria;o__Xanthomonadales;f__Xanthomonadaceae;g__Lysobacter;s__Lysobacter_gummosus
Cluster_1126	216	200	187	314	347	179	k__Bacteria;p__Proteobacteria;c__Betaproteobacteria;o__no_rank_order;f__no_rank_family;g__no_rank_genus;s__Betaproteobacteria_bacterium_SCGC_AG-212-J23
Cluster_112602	20	24	50	26	29	29	k__Bacteria;p__Acidobacteria;c__Acidobacteriia;o__Acidobacteriales;f__Acidobacteriaceae;g__Candidatus_Koribacter;s__Candidatus_Koribacter_versatilis
Cluster_112603	60	44	47	88	69	54	k__Bacteria;p__Proteobacteria;c__Alphaproteobacteria;o__Caulobacterales;f__Caulobacteraceae;g__Caulobacter;s__Caulobacter_sp._UNC358MFTsu5.1
Cluster_112604	59	65	37	29	32	22	k__Bacteria;p__Proteobacteria;c__Gammaproteobacteria;o__no_rank_order;f__no_rank_family;g__no_rank_genus;s__Gammaproteobacteria_bacterium_SG8_31
Cluster_112608	3	7	38	4	6	14	k__Bacteria;p__Proteobacteria;c__Alphaproteobacteria;o__Rhizobiales;f__Bradyrhizobiaceae;g__Bradyrhizobium;s__Bradyrhizobium_sp._Tv2a-2
Cluster_112610	33	24	41	21	31	17	k__Bacteria;p__Actinobacteria;c__Actinobacteria;o__Corynebacteriales;f__Nocardiaceae;g__Rhodococcus;s__Rhodococcus_erythropolis
Cluster_112611	18	16	67	9	20	28	k__Bacteria;p__Proteobacteria;c__Gammaproteobacteria;o__Xanthomonadales;f__Xanthomonadaceae;g__Pseudoxanthomonas;s__no_rank_species
Cluster_112612	4	5	54	1	1	9	k__Bacteria;p__Proteobacteria;c__Gammaproteobacteria;o__Nevskiales;f__Sinobacteraceae;g__Steroidobacter;s__Steroidobacter_denitrificans
Cluster_112613	15	50	30	11	23	16	k__Bacteria;p__Nitrospirae;c__Nitrospira;o__Nitrospirales;f__Nitrospiraceae;g__Nitrospira;s__Candidatus_Nitrospira_inopinata
Cluster_112614	2	3	31	0	5	22	k__Bacteria;p__Nitrospirae;c__Nitrospira;o__Nitrospirales;f__Nitrospiraceae;g__Nitrospira;s__Candidatus_Nitrospira_inopinata
Cluster_112616	15	14	38	12	30	10	k__Bacteria;p__Verrucomicrobia;c__Verrucomicrobiae;o__Verrucomicrobiales;f__Verrucomicrobia_subdivision_3;g__Pedosphaera;s__Pedosphaera_parvula
Cluster_112621	23	29	31	32	38	25	k__Bacteria;p__Proteobacteria;c__Alphaproteobacteria;o__Rhizobiales;f__Methylobacteriaceae;g__Methylobacterium;s__Methylobacterium_aquaticum
Cluster_112625	37	38	60	29	22	29	k__Bacteria;p__Nitrospirae;c__Nitrospira;o__Nitrospirales;f__Nitrospiraceae;g__Nitrospira;s__Nitrospira_sp._SCGC_AG-212-E16
Cluster_112626	43	32	47	30	26	18	k__Bacteria;p__Nitrospirae;c__Nitrospira;o__Nitrospirales;f__Nitrospiraceae;g__Nitrospira;s__Nitrospira_sp._OLB3
Cluster_112628	5	2	41	7	4	18	k__Bacteria;p__Deferribacteres;c__Deferribacteres;o__Deferribacterales;f__Deferribacteraceae;g__Caldithrix;s__Caldithrix_abyssi
Cluster_112630	29	46	56	24	34	18	k__Bacteria;p__Proteobacteria;c__Deltaproteobacteria;o__Myxococcales;f__Cystobacteraceae;g__Stigmatella;s__Stigmatella_aurantiaca
Cluster_112632	15	5	56	4	15	49	k__Bacteria;p__Proteobacteria;c__Alphaproteobacteria;o__Rhizobiales;f__Phyllobacteriaceae;g__Mesorhizobium;s__Mesorhizobium_sp._1M-11
Cluster_112636	62	67	56	104	79	65	k__Bacteria;p__Proteobacteria;c__Alphaproteobacteria;o__Rhodospirillales;f__Rhodospirillaceae;g__Inquilinus;s__Inquilinus_limosus
Cluster_112638	306	234	165	175	206	128	k__Bacteria;p__Proteobacteria;c__Alphaproteobacteria;o__Rhodospirillales;f__Acetobacteraceae;g__Acidiphilium;s__Acidiphilium_sp._JA12-A1
Cluster_112642	128	92	135	147	178	88	k__Bacteria;p__Proteobacteria;c__Gammaproteobacteria;o__no_rank_order;f__no_rank_family;g__no_rank_genus;s__Gammaproteobacteria_bacterium_SG8_30
Cluster_112643	26	22	27	23	40	12	k__Bacteria;p__Bacteroidetes;c__Bacteroidia;o__Bacteroidales;f__Bacteroidaceae;g__Bacteroides;s__Bacteroides_sp._SM1_62
Cluster_112856	38	12	12	30	19	12	k__Bacteria;p__Proteobacteria;c__Gammaproteobacteria;o__no_rank_order;f__no_rank_family;g__no_rank_genus;s__Gammaproteobacteria_bacterium_SG8_30
Cluster_112857	15	16	8	41	24	6	k__Bacteria;p__Proteobacteria;c__Alphaproteobacteria;o__Rhizobiales;f__Methylobacteriaceae;g__Methylobacterium;s__Methylobacterium_populi
Cluster_112860	1	2	5	30	1	5	k__Bacteria;p__Proteobacteria;c__Betaproteobacteria;o__no_rank_order;f__no_rank_family;g__no_rank_genus;s__Betaproteobacteria_bacterium_SG8_41
Cluster_112862	30	5	23	28	26	12	k__Bacteria;p__Proteobacteria;c__Alphaproteobacteria;o__Rhizobiales;f__Phyllobacteriaceae;g__Mesorhizobium;s__Mesorhizobium_alhagi
Cluster_112867	2	4	8	29	4	3	k__Bacteria;p__Proteobacteria;c__Betaproteobacteria;o__Burkholderiales;f__Comamonadaceae;g__Variovorax;s__Variovorax_paradoxus
Cluster_112869	2	0	7	69	0	1	k__Bacteria;p__Proteobacteria;c__Betaproteobacteria;o__no_rank_order;f__no_rank_family;g__no_rank_genus;s__Betaproteobacteria_bacterium_SG8_39
Cluster_112872	232	187	88	135	154	89	k__Bacteria;p__Proteobacteria;c__Betaproteobacteria;o__no_rank_order;f__no_rank_family;g__no_rank_genus;s__Betaproteobacteria_bacterium_SCGC_AG-212-J23
Cluster_112873	143	130	65	55	98	46	k__Bacteria;p__Proteobacteria;c__Alphaproteobacteria;o__Rhizobiales;f__Phyllobacteriaceae;g__Mesorhizobium;s__Mesorhizobium_alhagi
Cluster_112877	163	170	90	76	136	65	k__Bacteria;p__Proteobacteria;c__Betaproteobacteria;o__no_rank_order;f__no_rank_family;g__no_rank_genus;s__Betaproteobacteria_bacterium_SCGC_AG-212-J23
Cluster_112880	56	42	69	76	84	55	k__Bacteria;p__Proteobacteria;c__Betaproteobacteria;o__Burkholderiales;f__Comamonadaceae;g__Ramlibacter;s__Ramlibacter_tataouinensis
Cluster_112885	38	50	68	55	88	61	k__Bacteria;p__Actinobacteria;c__Nitriliruptoria;o__Nitriliruptorales;f__Nitriliruptoraceae;g__Nitriliruptor;s__Nitriliruptor_alkaliphilus
Cluster_112887	25	36	20	15	37	26	k__Bacteria;p__Proteobacteria;c__Gammaproteobacteria;o__Xanthomonadales;f__Rhodanobacteraceae;g__Mizugakiibacter;s__Mizugakiibacter_sediminis
Cluster_112890	27	26	42	47	56	33	k__Bacteria;p__Candidatus_Rokubacteria;c__no_rank_class;o__no_rank_order;f__no_rank_family;g__no_rank_genus;s__Candidatus_Rokubacteria_bacterium_CSP1-6
Cluster_112891	67	67	73	48	83	52	k__Bacteria;p__Acidobacteria;c__Acidobacteriia;o__Acidobacteriales;f__Acidobacteriaceae;g__no_rank_genus;s__Acidobacteriaceae_bacterium_KBS_89
Cluster_112899	20	20	31	14	27	7	k__Bacteria;p__Proteobacteria;c__Betaproteobacteria;o__Burkholderiales;f__Oxalobacteraceae;g__Herbaspirillum;s__Herbaspirillum_sp._TSA66
Cluster_112902	77	77	97	88	88	75	k__Bacteria;p__Planctomycetes;c__Planctomycetia;o__Planctomycetales;f__Planctomycetaceae;g__Gemmata;s__Gemmata_obscuriglobus
Cluster_112903	26	30	19	40	40	20	k__Bacteria;p__Proteobacteria;c__Alphaproteobacteria;o__Rhodospirillales;f__Rhodospirillaceae;g__Azospirillum;s__Azospirillum_lipoferum
Cluster_112904	276	247	271	294	232	228	k__Bacteria;p__Proteobacteria;c__Alphaproteobacteria;o__Rhizobiales;f__Phyllobacteriaceae;g__Mesorhizobium;s__Mesorhizobium_alhagi
Cluster_112907	27	27	18	20	47	13	k__Bacteria;p__Acidobacteria;c__no_rank_class;o__no_rank_order;f__no_rank_family;g__no_rank_genus;s__Acidobacteria_bacterium_DSM_100886
Cluster_112908	19	33	10	22	37	23	k__Bacteria;p__Proteobacteria;c__Alphaproteobacteria;o__Rhizobiales;f__Bradyrhizobiaceae;g__Bradyrhizobium;s__Bradyrhizobium_sp._STM_3843
Cluster_112911	15	18	31	40	47	28	k__Bacteria;p__Actinobacteria;c__Actinobacteria;o__Streptomycetales;f__Streptomycetaceae;g__Streptomyces;s__Streptomyces_sp._MMG1533
Cluster_112913	5	12	9	11	26	11	k__Bacteria;p__Nitrospirae;c__Nitrospira;o__Nitrospirales;f__Nitrospiraceae;g__Nitrospira;s__Nitrospira_lenta
Cluster_11292	67	74	144	115	132	116	k__Bacteria;p__Gemmatimonadetes;c__Gemmatimonadetes;o__Gemmatimonadales;f__Gemmatimonadaceae;g__Gemmatirosa;s__Gemmatirosa_kalamazoonesis
Cluster_11293	53	21	40	66	28	30	k__Bacteria;p__Proteobacteria;c__Betaproteobacteria;o__Rhodocyclales;f__Rhodocyclaceae;g__Sulfuritalea;s__Sulfuritalea_hydrogenivorans
Cluster_11294	47	39	49	103	63	69	k__Bacteria;p__Proteobacteria;c__Deltaproteobacteria;o__Myxococcales;f__Cystobacteraceae;g__Cystobacter;s__Cystobacter_fuscus
Cluster_11301	444	358	199	182	275	185	k__Bacteria;p__Actinobacteria;c__Actinobacteria;o__Micrococcales;f__Microbacteriaceae;g__Agromyces;s__Agromyces_sp._Soil535
Cluster_11302	355	412	202	255	279	200	k__Bacteria;p__Proteobacteria;c__Alphaproteobacteria;o__Rhodospirillales;f__Acetobacteraceae;g__Belnapia;s__Belnapia_moabensis
Cluster_11304	57	55	46	46	106	52	k__Bacteria;p__Proteobacteria;c__Gammaproteobacteria;o__Aeromonadales;f__Succinivibrionaceae;g__Ruminobacter;s__Ruminobacter_sp._RM87
Cluster_11305	87	94	99	158	214	139	k__Bacteria;p__Proteobacteria;c__Betaproteobacteria;o__no_rank_order;f__no_rank_family;g__no_rank_genus;s__Betaproteobacteria_bacterium_SCGC_AG-212-J23
Cluster_113074	52	71	14	61	88	33	k__Bacteria;p__Proteobacteria;c__Betaproteobacteria;o__no_rank_order;f__no_rank_family;g__no_rank_genus;s__Betaproteobacteria_bacterium_SCGC_AG-212-J23
Cluster_113081	28	19	51	70	56	37	k__Bacteria;p__Proteobacteria;c__Betaproteobacteria;o__no_rank_order;f__no_rank_family;g__no_rank_genus;s__Betaproteobacteria_bacterium_SCGC_AG-212-J23
Cluster_113083	0	0	0	0	26	0	k__Bacteria;p__Proteobacteria;c__Betaproteobacteria;o__no_rank_order;f__no_rank_family;g__no_rank_genus;s__Betaproteobacteria_bacterium_SCGC_AG-212-J23
Cluster_11309	34	28	38	43	55	33	k__Bacteria;p__Proteobacteria;c__Betaproteobacteria;o__no_rank_order;f__no_rank_family;g__no_rank_genus;s__Betaproteobacteria_bacterium_SCGC_AG-212-J23
Cluster_113092	16	17	20	32	28	15	k__Bacteria;p__Verrucomicrobia;c__Opitutae;o__Opitutales;f__Opitutaceae;g__no_rank_genus;s__Opitutaceae_bacterium_TAV1
Cluster_113093	10	9	28	17	35	8	k__Bacteria;p__Proteobacteria;c__Betaproteobacteria;o__no_rank_order;f__no_rank_family;g__no_rank_genus;s__Betaproteobacteria_bacterium_SCGC_AG-212-J23
Cluster_113095	0	0	0	0	25	0	k__Bacteria;p__Acidobacteria;c__no_rank_class;o__no_rank_order;f__no_rank_family;g__no_rank_genus;s__Acidobacteria_bacterium_DSM_100886
Cluster_113096	13	25	25	59	40	32	k__Bacteria;p__Proteobacteria;c__Betaproteobacteria;o__no_rank_order;f__no_rank_family;g__no_rank_genus;s__Betaproteobacteria_bacterium_SG8_39
Cluster_113097	19	25	19	20	46	27	k__Bacteria;p__Proteobacteria;c__Gammaproteobacteria;o__Xanthomonadales;f__Rhodanobacteraceae;g__Dyella;s__Dyella_japonica
Cluster_11310	63	67	55	44	76	50	k__Bacteria;p__Proteobacteria;c__Alphaproteobacteria;o__Rhodobacterales;f__Rhodobacteraceae;g__Rhodobacter;s__Rhodobacter_sp._BACL10_MAG-120419-bin15
Cluster_113103	16	16	19	14	27	18	k__Bacteria;p__Proteobacteria;c__Betaproteobacteria;o__Rhodocyclales;f__Rhodocyclaceae;g__Thauera;s__Thauera_phenylacetica
Cluster_113104	31	33	28	36	50	42	k__Bacteria;p__Cyanobacteria;c__no_rank_class;o__Oscillatoriales;f__no_rank_family;g__Pseudanabaena;s__Pseudanabaena_sp._Roaring_Creek
Cluster_113105	28	17	41	25	64	43	k__Bacteria;p__Proteobacteria;c__Alphaproteobacteria;o__Rhodospirillales;f__Acetobacteraceae;g__Acidiphilium;s__Acidiphilium_multivorum
Cluster_113110	35	31	40	18	26	12	k__Bacteria;p__Proteobacteria;c__Alphaproteobacteria;o__Rhizobiales;f__no_rank_family;g__no_rank_genus;s__Rhizobiales_bacterium_YIM_77505
Cluster_113112	13	14	11	4	17	5	k__Archaea;p__Thaumarchaeota;c__Nitrososphaeria;o__Nitrososphaerales;f__Nitrososphaeraceae;g__Nitrososphaera;s__Candidatus_Nitrososphaera_evergladensis
Cluster_113115	53	28	17	20	26	19	k__Bacteria;p__Proteobacteria;c__Deltaproteobacteria;o__Myxococcales;f__Vulgatibacteraceae;g__Vulgatibacter;s__Vulgatibacter_incomptus
Cluster_113117	7	4	12	8	30	12	k__Bacteria;p__Proteobacteria;c__Alphaproteobacteria;o__Rhizobiales;f__Phyllobacteriaceae;g__Mesorhizobium;s__Mesorhizobium_loti
Cluster_113119	202	153	193	136	174	165	k__Bacteria;p__Proteobacteria;c__Betaproteobacteria;o__no_rank_order;f__no_rank_family;g__no_rank_genus;s__Betaproteobacteria_bacterium_SCGC_AG-212-J23
Cluster_113120	27	41	25	50	49	22	k__Bacteria;p__Nitrospirae;c__Nitrospira;o__Nitrospirales;f__Nitrospiraceae;g__Nitrospira;s__Nitrospira_moscoviensis
Cluster_113126	15	13	34	11	24	30	k__Bacteria;p__Proteobacteria;c__Betaproteobacteria;o__Rhodocyclales;f__Rhodocyclaceae;g__Azoarcus;s__Azoarcus_toluclasticus
Cluster_113127	206	171	136	111	90	112	k__Bacteria;p__Proteobacteria;c__Betaproteobacteria;o__no_rank_order;f__no_rank_family;g__no_rank_genus;s__Betaproteobacteria_bacterium_SG8_41
Cluster_113129	32	14	51	22	30	15	k__Bacteria;p__Proteobacteria;c__Gammaproteobacteria;o__Chromatiales;f__Chromatiaceae;g__Nitrosococcus;s__Nitrosococcus_halophilus
Cluster_113136	115	129	182	118	125	106	k__Bacteria;p__Actinobacteria;c__Actinobacteria;o__Micrococcales;f__Dermabacteraceae;g__Brachybacterium;s__Brachybacterium_phenoliresistens
Cluster_113140	29	34	41	31	54	44	k__Bacteria;p__no_rank_phylum;c__no_rank_class;o__no_rank_order;f__no_rank_family;g__no_rank_genus;s__candidate_division_BRC1_bacterium_SM23_51
Cluster_113146	18	13	13	8	39	18	k__Bacteria;p__Proteobacteria;c__Gammaproteobacteria;o__Pseudomonadales;f__Pseudomonadaceae;g__Pseudomonas;s__Pseudomonas_sp._BICA1-14
Cluster_113147	11	16	6	16	24	14	k__Bacteria;p__Proteobacteria;c__Gammaproteobacteria;o__Chromatiales;f__Ectothiorhodospiraceae;g__Thioalkalivibrio;s__Thioalkalivibrio_thiocyanodenitrificans
Cluster_113149	3	6	6	14	21	7	k__Bacteria;p__Planctomycetes;c__Planctomycetia;o__Planctomycetales;f__Planctomycetaceae;g__Planctopirus;s__Planctopirus_limnophila
Cluster_113150	15	28	15	23	27	18	k__Bacteria;p__Verrucomicrobia;c__Spartobacteria;o__Chthoniobacterales;f__Chthoniobacteraceae;g__Chthoniobacter;s__Chthoniobacter_flavus
Cluster_113154	8	17	14	21	42	20	k__Bacteria;p__Proteobacteria;c__Betaproteobacteria;o__no_rank_order;f__no_rank_family;g__no_rank_genus;s__Betaproteobacteria_bacterium_SCGC_AG-212-J23
Cluster_113155	15	6	18	35	31	17	k__Bacteria;p__Proteobacteria;c__Betaproteobacteria;o__Burkholderiales;f__Alcaligenaceae;g__Bordetella;s__Bordetella_sp._N
Cluster_113157	0	0	0	0	30	1	k__Bacteria;p__Nitrospirae;c__Nitrospira;o__Nitrospirales;f__Nitrospiraceae;g__Nitrospira;s__Nitrospira_moscoviensis
Cluster_113158	21	10	1	7	30	3	k__Bacteria;p__Proteobacteria;c__Betaproteobacteria;o__Burkholderiales;f__Alcaligenaceae;g__Bordetella;s__Bordetella_petrii
Cluster_113168	26	14	14	20	26	20	k__Bacteria;p__Proteobacteria;c__Deltaproteobacteria;o__Myxococcales;f__Cystobacteraceae;g__Hyalangium;s__Hyalangium_minutum
Cluster_113169	11	19	16	17	31	25	k__Bacteria;p__Proteobacteria;c__Betaproteobacteria;o__no_rank_order;f__no_rank_family;g__no_rank_genus;s__Betaproteobacteria_bacterium_SCGC_AG-212-J23
Cluster_113173	48	63	59	41	59	40	k__Bacteria;p__Proteobacteria;c__Betaproteobacteria;o__no_rank_order;f__no_rank_family;g__no_rank_genus;s__Betaproteobacteria_bacterium_SCGC_AG-212-J23
Cluster_113174	16	10	20	18	25	21	k__Bacteria;p__Proteobacteria;c__Betaproteobacteria;o__no_rank_order;f__no_rank_family;g__no_rank_genus;s__Betaproteobacteria_bacterium_SCGC_AG-212-J23
Cluster_113176	21	24	29	24	51	22	k__Bacteria;p__Actinobacteria;c__Actinobacteria;o__Micromonosporales;f__Micromonosporaceae;g__Dactylosporangium;s__Dactylosporangium_aurantiacum
Cluster_11334	389	288	174	191	230	173	k__Bacteria;p__Proteobacteria;c__Alphaproteobacteria;o__Rhodospirillales;f__Rhodospirillaceae;g__Azospirillum;s__Azospirillum_lipoferum
Cluster_11335	238	224	127	112	187	112	k__Bacteria;p__Proteobacteria;c__Betaproteobacteria;o__no_rank_order;f__no_rank_family;g__no_rank_genus;s__Betaproteobacteria_bacterium_SCGC_AG-212-J23
Cluster_11337	462	429	237	243	302	187	k__Bacteria;p__Proteobacteria;c__Alphaproteobacteria;o__Rhizobiales;f__Bradyrhizobiaceae;g__Afipia;s__Afipia_sp._Root123D2
Cluster_113393	31	18	17	11	22	16	k__Bacteria;p__Proteobacteria;c__Betaproteobacteria;o__no_rank_order;f__no_rank_family;g__no_rank_genus;s__Betaproteobacteria_bacterium_SG8_41
Cluster_1134	859	664	400	402	501	368	k__Bacteria;p__Proteobacteria;c__Betaproteobacteria;o__no_rank_order;f__no_rank_family;g__no_rank_genus;s__Betaproteobacteria_bacterium_SCGC_AG-212-J23
Cluster_113400	65	35	48	65	97	60	k__Bacteria;p__Proteobacteria;c__Betaproteobacteria;o__Rhodocyclales;f__Rhodocyclaceae;g__Methyloversatilis;s__Methyloversatilis_thermotolerans
Cluster_113401	22	34	17	8	17	6	k__Bacteria;p__Gemmatimonadetes;c__Gemmatimonadetes;o__Gemmatimonadales;f__Gemmatimonadaceae;g__Gemmatimonas;s__Gemmatimonas_sp._SM23_52
Cluster_113404	58	52	37	38	38	48	k__Bacteria;p__Proteobacteria;c__Gammaproteobacteria;o__Nevskiales;f__Sinobacteraceae;g__Steroidobacter;s__Steroidobacter_denitrificans
Cluster_113407	73	54	59	76	76	83	k__Bacteria;p__Gemmatimonadetes;c__Gemmatimonadetes;o__Gemmatimonadales;f__Gemmatimonadaceae;g__Gemmatimonas;s__Gemmatimonas_sp._SG8_23
Cluster_113411	22	13	8	22	19	10	k__Bacteria;p__Proteobacteria;c__Gammaproteobacteria;o__no_rank_order;f__no_rank_family;g__no_rank_genus;s__Gammaproteobacteria_bacterium_SG8_31
Cluster_113412	55	22	56	30	26	17	k__Bacteria;p__Actinobacteria;c__Actinobacteria;o__Streptomycetales;f__Streptomycetaceae;g__Streptomyces;s__Streptomyces_corchorusii
Cluster_113413	30	12	27	49	40	23	k__Bacteria;p__Proteobacteria;c__Betaproteobacteria;o__Rhodocyclales;f__Rhodocyclaceae;g__Dechloromonas;s__Dechloromonas_aromatica
Cluster_113416	26	21	10	11	7	13	k__Bacteria;p__Proteobacteria;c__Gammaproteobacteria;o__Aeromonadales;f__Aeromonadaceae;g__Aeromonas;s__Aeromonas_finlandiensis
Cluster_113418	85	95	80	79	66	71	k__Bacteria;p__Acidobacteria;c__no_rank_class;o__no_rank_order;f__no_rank_family;g__Thermoanaerobaculum;s__Thermoanaerobaculum_aquaticum
Cluster_113421	34	25	28	24	11	25	k__Bacteria;p__Proteobacteria;c__Alphaproteobacteria;o__Rhizobiales;f__Phyllobacteriaceae;g__Mesorhizobium;s__Mesorhizobium_sp._LSHC420B00
Cluster_113424	47	21	23	22	19	22	k__Bacteria;p__Proteobacteria;c__Gammaproteobacteria;o__no_rank_order;f__no_rank_family;g__Pseudohongiella;s__Pseudohongiella_spirulinae
Cluster_113426	19	22	31	32	40	14	k__Bacteria;p__Proteobacteria;c__Alphaproteobacteria;o__Sphingomonadales;f__Sphingomonadaceae;g__Sphingomonas;s__Sphingomonas_sp._Ag1
Cluster_113429	23	13	7	17	8	9	k__Bacteria;p__Proteobacteria;c__Gammaproteobacteria;o__Nevskiales;f__Sinobacteraceae;g__Steroidobacter;s__Steroidobacter_denitrificans
Cluster_113439	27	25	16	13	26	9	k__Bacteria;p__Proteobacteria;c__Betaproteobacteria;o__no_rank_order;f__no_rank_family;g__no_rank_genus;s__Betaproteobacteria_bacterium_SCGC_AG-212-J23
Cluster_11349	59	38	17	22	13	17	k__Bacteria;p__Proteobacteria;c__Betaproteobacteria;o__no_rank_order;f__no_rank_family;g__no_rank_genus;s__Betaproteobacteria_bacterium_SG8_39
Cluster_11352	130	129	128	60	83	55	k__Bacteria;p__Planctomycetes;c__Planctomycetia;o__Planctomycetales;f__Planctomycetaceae;g__Zavarzinella;s__Zavarzinella_formosa
Cluster_11355	125	73	133	53	66	57	k__Bacteria;p__Proteobacteria;c__Betaproteobacteria;o__no_rank_order;f__no_rank_family;g__no_rank_genus;s__Betaproteobacteria_bacterium_SG8_41
Cluster_113556	25	12	16	14	26	10	k__Bacteria;p__Proteobacteria;c__Betaproteobacteria;o__no_rank_order;f__no_rank_family;g__no_rank_genus;s__Betaproteobacteria_bacterium_SCGC_AG-212-J23
Cluster_113558	25	10	6	2	15	8	k__Bacteria;p__Proteobacteria;c__Betaproteobacteria;o__no_rank_order;f__no_rank_family;g__no_rank_genus;s__Betaproteobacteria_bacterium_SG8_39
Cluster_113565	25	29	2	5	18	4	k__Bacteria;p__Proteobacteria;c__Betaproteobacteria;o__no_rank_order;f__no_rank_family;g__no_rank_genus;s__Betaproteobacteria_bacterium_SG8_39
Cluster_113571	27	15	7	1	5	1	k__Bacteria;p__Chloroflexi;c__no_rank_class;o__no_rank_order;f__no_rank_family;g__no_rank_genus;s__Chloroflexi_bacterium_OLB13
Cluster_113573	51	35	13	12	16	9	k__Bacteria;p__Proteobacteria;c__Deltaproteobacteria;o__Myxococcales;f__Kofleriaceae;g__Haliangium;s__Haliangium_ochraceum
Cluster_113577	41	6	26	17	32	20	k__Bacteria;p__Proteobacteria;c__Alphaproteobacteria;o__Rhodospirillales;f__Rhodospirillaceae;g__Rhodospirillum;s__Rhodospirillum_centenum
Cluster_113580	32	29	19	12	17	25	k__Bacteria;p__Proteobacteria;c__Betaproteobacteria;o__no_rank_order;f__no_rank_family;g__no_rank_genus;s__Betaproteobacteria_bacterium_SCGC_AG-212-J23
Cluster_113581	29	17	14	7	24	10	k__Bacteria;p__Proteobacteria;c__Betaproteobacteria;o__Burkholderiales;f__Burkholderiaceae;g__Caballeronia;s__Paraburkholderia_glathei
Cluster_113584	37	31	35	23	18	15	k__Bacteria;p__Proteobacteria;c__Betaproteobacteria;o__no_rank_order;f__no_rank_family;g__no_rank_genus;s__Betaproteobacteria_bacterium_SCGC_AG-212-J23
Cluster_113588	46	32	7	8	8	7	k__Bacteria;p__Proteobacteria;c__Gammaproteobacteria;o__Chromatiales;f__Ectothiorhodospiraceae;g__Thioalkalivibrio;s__Thioalkalivibrio_sp._ALE30
Cluster_113589	26	6	6	4	13	6	k__Bacteria;p__Proteobacteria;c__Alphaproteobacteria;o__Rhodospirillales;f__no_rank_family;g__no_rank_genus;s__Rhodospirillales_bacterium_URHD0088
Cluster_113590	50	25	57	16	16	41	k__Bacteria;p__Proteobacteria;c__Deltaproteobacteria;o__Myxococcales;f__Kofleriaceae;g__Haliangium;s__Haliangium_ochraceum
Cluster_113599	44	31	26	25	47	17	k__Bacteria;p__Proteobacteria;c__Acidithiobacillia;o__Acidithiobacillales;f__no_rank_family;g__no_rank_genus;s__Acidithiobacillales_bacterium_SG8_45
Cluster_113615	23	9	13	19	35	18	k__Bacteria;p__Cyanobacteria;c__no_rank_class;o__Stigonematales;f__no_rank_family;g__Fischerella;s__Fischerella_sp._PCC_9605
Cluster_113616	33	23	1	6	15	8	k__Bacteria;p__Proteobacteria;c__Betaproteobacteria;o__Burkholderiales;f__Comamonadaceae;g__Ramlibacter;s__Ramlibacter_tataouinensis
Cluster_113617	27	2	0	5	2	3	k__Bacteria;p__Proteobacteria;c__Betaproteobacteria;o__no_rank_order;f__no_rank_family;g__Candidatus_Accumulibacter;s__Candidatus_Accumulibacter_sp._BA-91
Cluster_113618	39	15	15	10	12	13	k__Bacteria;p__Proteobacteria;c__Gammaproteobacteria;o__Nevskiales;f__Sinobacteraceae;g__Steroidobacter;s__Steroidobacter_denitrificans
Cluster_113629	41	36	32	8	23	25	k__Bacteria;p__Gemmatimonadetes;c__Gemmatimonadetes;o__Gemmatimonadales;f__Gemmatimonadaceae;g__Gemmatimonas;s__Gemmatimonas_sp._SM23_52
Cluster_113630	28	27	13	5	10	5	k__Bacteria;p__Firmicutes;c__Bacilli;o__Bacillales;f__Alicyclobacillaceae;g__Alicyclobacillus;s__Alicyclobacillus_acidocaldarius
Cluster_113634	27	20	19	6	12	8	k__Bacteria;p__Proteobacteria;c__Betaproteobacteria;o__no_rank_order;f__no_rank_family;g__no_rank_genus;s__Betaproteobacteria_bacterium_SG8_41
Cluster_113637	25	24	10	11	9	10	k__Bacteria;p__Candidatus_Parcubacteria;c__no_rank_class;o__no_rank_order;f__no_rank_family;g__no_rank_genus;s__Parcubacteria_bacterium_SG8_24
Cluster_113640	39	34	27	18	23	15	k__Bacteria;p__Proteobacteria;c__Gammaproteobacteria;o__Nevskiales;f__Sinobacteraceae;g__Steroidobacter;s__Steroidobacter_denitrificans
Cluster_113642	27	18	31	9	14	14	k__Bacteria;p__Proteobacteria;c__Betaproteobacteria;o__Neisseriales;f__Chromobacteriaceae;g__Pseudogulbenkiania;s__Pseudogulbenkiania_sp._MAI-1
Cluster_113646	20	13	18	12	11	21	k__Bacteria;p__Proteobacteria;c__Betaproteobacteria;o__Burkholderiales;f__Alcaligenaceae;g__Achromobacter;s__Achromobacter_sp._2789STDY5608616
Cluster_113647	31	17	12	5	11	2	k__Bacteria;p__Nitrospirae;c__Nitrospira;o__Nitrospirales;f__Nitrospiraceae;g__Nitrospira;s__Nitrospira_defluvii
Cluster_113649	54	47	67	35	22	33	k__Bacteria;p__Proteobacteria;c__Alphaproteobacteria;o__Rhizobiales;f__Hyphomicrobiaceae;g__Rhodoplanes;s__Rhodoplanes_sp._Z2-YC6860
Cluster_11367	48	55	60	34	38	49	k__Bacteria;p__Proteobacteria;c__Betaproteobacteria;o__Sulfuricellales;f__Sulfuricellaceae;g__Sulfuricella;s__Sulfuricella_sp._T08
Cluster_11368	61	65	39	6	43	13	k__Bacteria;p__Proteobacteria;c__Betaproteobacteria;o__no_rank_order;f__no_rank_family;g__no_rank_genus;s__Betaproteobacteria_bacterium_SCGC_AG-212-J23
Cluster_11370	90	98	92	69	60	70	k__Bacteria;p__Actinobacteria;c__Acidimicrobiia;o__Acidimicrobiales;f__Acidimicrobiaceae;g__Acidithrix;s__Acidithrix_ferrooxidans
Cluster_1139	2	3	112	5	1	2	k__Bacteria;p__Proteobacteria;c__Alphaproteobacteria;o__Rhizobiales;f__Bradyrhizobiaceae;g__Rhodopseudomonas;s__Rhodopseudomonas_palustris
Cluster_113901	24	41	12	18	32	16	k__Bacteria;p__Actinobacteria;c__Thermoleophilia;o__Solirubrobacterales;f__no_rank_family;g__no_rank_genus;s__Solirubrobacterales_bacterium_URHD0059
Cluster_113902	8	21	9	12	12	22	k__Bacteria;p__Chloroflexi;c__no_rank_class;o__no_rank_order;f__no_rank_family;g__no_rank_genus;s__Chloroflexi_bacterium_CSP1-4
Cluster_113905	27	35	12	7	7	11	k__Archaea;p__Thaumarchaeota;c__Nitrososphaeria;o__Nitrososphaerales;f__Nitrososphaeraceae;g__Nitrososphaera;s__Candidatus_Nitrososphaera_evergladensis
Cluster_113907	141	164	217	336	172	155	k__Bacteria;p__Acidobacteria;c__Blastocatellia;o__no_rank_order;f__no_rank_family;g__Pyrinomonas;s__Pyrinomonas_methylaliphatogenes
Cluster_113909	10	31	33	13	16	13	k__Bacteria;p__Proteobacteria;c__Betaproteobacteria;o__no_rank_order;f__no_rank_family;g__no_rank_genus;s__Betaproteobacteria_bacterium_SCGC_AG-212-J23
Cluster_113911	46	47	153	37	37	73	k__Bacteria;p__Proteobacteria;c__Gammaproteobacteria;o__Enterobacteriales;f__Enterobacteriaceae;g__Leclercia;s__Leclercia_adecarboxylata
Cluster_113912	4	22	10	0	5	5	k__Bacteria;p__Nitrospirae;c__Nitrospira;o__Nitrospirales;f__Nitrospiraceae;g__Nitrospira;s__Nitrospira_moscoviensis
Cluster_113916	36	35	12	13	16	1	k__Bacteria;p__Proteobacteria;c__Betaproteobacteria;o__Burkholderiales;f__no_rank_family;g__Rubrivivax;s__Rubrivivax_gelatinosus
Cluster_113919	10	27	10	4	2	5	k__Bacteria;p__Proteobacteria;c__Betaproteobacteria;o__no_rank_order;f__no_rank_family;g__no_rank_genus;s__Betaproteobacteria_bacterium_SCGC_AG-212-J23
Cluster_113922	21	37	18	8	13	14	k__Bacteria;p__Gemmatimonadetes;c__Gemmatimonadetes;o__Gemmatimonadales;f__Gemmatimonadaceae;g__Gemmatirosa;s__Gemmatirosa_kalamazoonesis
Cluster_113923	12	30	13	4	12	1	k__Bacteria;p__Proteobacteria;c__Betaproteobacteria;o__no_rank_order;f__no_rank_family;g__no_rank_genus;s__Betaproteobacteria_bacterium_SCGC_AG-212-J23
Cluster_113927	16	27	10	8	14	7	k__Bacteria;p__Proteobacteria;c__Alphaproteobacteria;o__Rhodospirillales;f__no_rank_family;g__Reyranella;s__Reyranella_massiliensis
Cluster_113931	19	31	7	17	16	13	k__Bacteria;p__no_rank_phylum;c__no_rank_class;o__no_rank_order;f__no_rank_family;g__no_rank_genus;s__bacterium_JKG1
Cluster_113934	13	34	4	5	6	5	k__Bacteria;p__Acidobacteria;c__no_rank_class;o__no_rank_order;f__no_rank_family;g__no_rank_genus;s__Acidobacteria_bacterium_DSM_100886
Cluster_113941	21	37	3	5	11	7	k__Bacteria;p__Proteobacteria;c__Betaproteobacteria;o__Burkholderiales;f__Comamonadaceae;g__Comamonas;s__Comamonas_kerstersii
Cluster_113944	11	33	8	4	5	4	k__Bacteria;p__Gemmatimonadetes;c__Gemmatimonadetes;o__Gemmatimonadales;f__Gemmatimonadaceae;g__Gemmatimonas;s__Gemmatimonas_sp._SG8_28
Cluster_113947	74	74	86	90	85	64	k__Bacteria;p__Nitrospirae;c__Nitrospira;o__Nitrospirales;f__Nitrospiraceae;g__Nitrospira;s__Nitrospira_sp._SCGC_AG-212-E16
Cluster_113948	23	47	11	16	16	3	k__Bacteria;p__Nitrospirae;c__Nitrospira;o__Nitrospirales;f__Nitrospiraceae;g__Nitrospira;s__Nitrospira_sp._SCGC_AG-212-E16
Cluster_113949	16	39	7	4	3	3	k__Bacteria;p__Proteobacteria;c__Betaproteobacteria;o__Methylophilales;f__Methylophilaceae;g__Methylobacillus;s__Methylobacillus_sp._MM2
Cluster_113953	16	27	24	17	31	9	k__Bacteria;p__Proteobacteria;c__Betaproteobacteria;o__no_rank_order;f__no_rank_family;g__no_rank_genus;s__Betaproteobacteria_bacterium_SG8_39
Cluster_113954	24	41	38	54	32	13	k__Bacteria;p__no_rank_phylum;c__no_rank_class;o__no_rank_order;f__no_rank_family;g__no_rank_genus;s__bacterium_JKG1
Cluster_113957	23	30	33	26	12	26	k__Bacteria;p__Nitrospirae;c__Nitrospira;o__Nitrospirales;f__Nitrospiraceae;g__Nitrospira;s__Candidatus_Nitrospira_nitrificans
Cluster_113959	47	59	51	49	43	33	k__Bacteria;p__Acidobacteria;c__Blastocatellia;o__no_rank_order;f__no_rank_family;g__Pyrinomonas;s__Pyrinomonas_methylaliphatogenes
Cluster_113961	5	20	7	9	7	13	k__Bacteria;p__Chloroflexi;c__Thermomicrobia;o__Thermomicrobiales;f__Thermomicrobiaceae;g__Thermomicrobium;s__Thermomicrobium_roseum
Cluster_113963	12	19	10	6	6	10	k__Bacteria;p__Acidobacteria;c__no_rank_class;o__no_rank_order;f__no_rank_family;g__no_rank_genus;s__Acidobacteria_bacterium_DSM_100886
Cluster_113965	20	37	33	14	27	23	k__Bacteria;p__Gemmatimonadetes;c__no_rank_class;o__no_rank_order;f__no_rank_family;g__no_rank_genus;s__uncultured_Gemmatimonadetes_bacterium_Rifle_16ft_4_minimus_37772
Cluster_113966	11	30	8	20	13	14	k__Bacteria;p__Gemmatimonadetes;c__Gemmatimonadetes;o__Gemmatimonadales;f__Gemmatimonadaceae;g__Gemmatirosa;s__Gemmatirosa_kalamazoonesis
Cluster_113967	79	70	32	24	45	25	k__Bacteria;p__Proteobacteria;c__Gammaproteobacteria;o__Pseudomonadales;f__Pseudomonadaceae;g__Pseudomonas;s__Pseudomonas_brassicacearum
Cluster_113970	42	51	18	8	17	8	k__Bacteria;p__Proteobacteria;c__Gammaproteobacteria;o__Xanthomonadales;f__Rhodanobacteraceae;g__Rudaea;s__Rudaea_cellulosilytica
Cluster_113974	19	52	10	12	21	10	k__Bacteria;p__Gemmatimonadetes;c__Gemmatimonadetes;o__Gemmatimonadales;f__Gemmatimonadaceae;g__Gemmatimonas;s__Gemmatimonas_phototrophica
Cluster_113976	211	159	130	172	166	121	k__Bacteria;p__Proteobacteria;c__Betaproteobacteria;o__no_rank_order;f__no_rank_family;g__no_rank_genus;s__Betaproteobacteria_bacterium_SCGC_AG-212-J23
Cluster_113978	15	32	9	14	27	12	k__Bacteria;p__Proteobacteria;c__Deltaproteobacteria;o__Bdellovibrionales;f__Bacteriovoracaceae;g__Bacteriovorax;s__Bacteriovorax_sp._BAL6_X
Cluster_113985	13	23	6	7	31	13	k__Bacteria;p__Nitrospirae;c__Nitrospira;o__Nitrospirales;f__Nitrospiraceae;g__Nitrospira;s__Candidatus_Nitrospira_inopinata
Cluster_113987	24	40	5	4	18	9	k__Bacteria;p__Nitrospirae;c__Nitrospira;o__Nitrospirales;f__Nitrospiraceae;g__Nitrospira;s__Nitrospira_sp._SCGC_AG-212-E16
Cluster_113995	11	17	14	2	12	9	k__Bacteria;p__Proteobacteria;c__Betaproteobacteria;o__no_rank_order;f__no_rank_family;g__no_rank_genus;s__Betaproteobacteria_bacterium_SCGC_AG-212-J23
Cluster_113999	41	32	48	9	12	24	k__Bacteria;p__Firmicutes;c__Bacilli;o__Bacillales;f__Paenibacillaceae;g__Paenibacillus;s__Paenibacillus_darwinianus
Cluster_1140	19	22	167	18	25	40	k__Bacteria;p__Proteobacteria;c__Gammaproteobacteria;o__Nevskiales;f__Sinobacteraceae;g__Steroidobacter;s__Steroidobacter_denitrificans
Cluster_114003	17	44	12	21	14	5	k__Bacteria;p__Nitrospirae;c__Nitrospira;o__Nitrospirales;f__Nitrospiraceae;g__Nitrospira;s__Nitrospira_sp._SCGC_AG-212-E16
Cluster_114004	17	34	25	22	9	12	k__Bacteria;p__Nitrospirae;c__Nitrospira;o__Nitrospirales;f__Nitrospiraceae;g__Nitrospira;s__Nitrospira_moscoviensis
Cluster_114005	24	34	4	2	19	6	k__Bacteria;p__Proteobacteria;c__Alphaproteobacteria;o__Rhodospirillales;f__no_rank_family;g__Reyranella;s__Reyranella_massiliensis
Cluster_11404	215	185	82	91	140	108	k__Bacteria;p__no_rank_phylum;c__no_rank_class;o__no_rank_order;f__no_rank_family;g__no_rank_genus;s__candidate_division_TA06_bacterium_DG_24
Cluster_1141	12	26	132	27	27	81	k__Bacteria;p__Actinobacteria;c__Actinobacteria;o__Streptomycetales;f__Streptomycetaceae;g__Kitasatospora;s__Kitasatospora_phosalacinea
Cluster_114218	15	7	21	3	2	8	k__Bacteria;p__no_rank_phylum;c__no_rank_class;o__no_rank_order;f__no_rank_family;g__no_rank_genus;s__uncultured_bacterium
Cluster_11422	166	178	195	185	155	111	k__Bacteria;p__Proteobacteria;c__Gammaproteobacteria;o__Nevskiales;f__Algiphilaceae;g__Algiphilus;s__Algiphilus_aromaticivorans
Cluster_114221	26	17	36	24	17	17	k__Bacteria;p__Actinobacteria;c__Actinobacteria;o__Streptosporangiales;f__Nocardiopsaceae;g__Nocardiopsis;s__Nocardiopsis_salina
Cluster_114223	26	17	27	18	18	18	k__Bacteria;p__Nitrospirae;c__Nitrospira;o__Nitrospirales;f__Nitrospiraceae;g__Nitrospira;s__Nitrospira_moscoviensis
Cluster_114224	18	38	64	33	15	34	k__Bacteria;p__Nitrospirae;c__Nitrospira;o__Nitrospirales;f__Nitrospiraceae;g__Nitrospira;s__Nitrospira_sp._OLB3
Cluster_114227	32	12	23	31	16	24	k__Bacteria;p__Proteobacteria;c__Betaproteobacteria;o__no_rank_order;f__no_rank_family;g__no_rank_genus;s__Betaproteobacteria_bacterium_SCGC_AG-212-J23
Cluster_114236	23	11	25	12	23	20	k__Bacteria;p__Proteobacteria;c__Alphaproteobacteria;o__Rhizobiales;f__Methylocystaceae;g__Methylocystis;s__Methylocystis_rosea
Cluster_114237	6	12	36	9	11	15	k__Bacteria;p__Proteobacteria;c__Gammaproteobacteria;o__Nevskiales;f__Sinobacteraceae;g__Steroidobacter;s__Steroidobacter_denitrificans
Cluster_114239	0	17	38	1	0	8	k__Bacteria;p__Proteobacteria;c__Betaproteobacteria;o__no_rank_order;f__no_rank_family;g__no_rank_genus;s__Betaproteobacteria_bacterium_SCGC_AG-212-J23
Cluster_114241	68	33	58	34	42	16	k__Bacteria;p__Gemmatimonadetes;c__Gemmatimonadetes;o__Gemmatimonadales;f__Gemmatimonadaceae;g__Gemmatimonas;s__Gemmatimonas_sp._SG8_23
Cluster_114242	0	0	93	0	0	0	k__Bacteria;p__Proteobacteria;c__Alphaproteobacteria;o__Rhodospirillales;f__Rhodospirillaceae;g__Dongia;s__Dongia_sp._URHE0060
Cluster_114243	16	16	51	8	13	6	k__Bacteria;p__Proteobacteria;c__Alphaproteobacteria;o__Rhizobiales;f__Phyllobacteriaceae;g__Mesorhizobium;s__Mesorhizobium_ciceri
Cluster_114244	6	9	35	9	1	30	k__Bacteria;p__Proteobacteria;c__Gammaproteobacteria;o__Nevskiales;f__Sinobacteraceae;g__Steroidobacter;s__Steroidobacter_denitrificans
Cluster_114245	22	25	28	28	21	13	k__Bacteria;p__Proteobacteria;c__Alphaproteobacteria;o__Rhodospirillales;f__Acetobacteraceae;g__Acidocella;s__Acidocella_aminolytica
Cluster_114250	14	27	39	21	31	11	k__Bacteria;p__Proteobacteria;c__Gammaproteobacteria;o__Methylococcales;f__Methylococcaceae;g__Methylogaea;s__Methylogaea_oryzae
Cluster_114251	36	14	36	12	20	15	k__Bacteria;p__Actinobacteria;c__Actinobacteria;o__Corynebacteriales;f__Nocardiaceae;g__Rhodococcus;s__Rhodococcus_rhodnii
Cluster_114252	15	7	30	20	22	14	k__Bacteria;p__no_rank_phylum;c__no_rank_class;o__no_rank_order;f__no_rank_family;g__no_rank_genus;s__uncultured_bacterium
Cluster_114253	38	30	44	28	52	29	k__Bacteria;p__Proteobacteria;c__Betaproteobacteria;o__no_rank_order;f__no_rank_family;g__no_rank_genus;s__Betaproteobacteria_bacterium_SCGC_AG-212-J23
Cluster_114254	21	21	37	20	13	18	k__Bacteria;p__Proteobacteria;c__Gammaproteobacteria;o__no_rank_order;f__no_rank_family;g__no_rank_genus;s__Gammaproteobacteria_bacterium_SG8_31
Cluster_114260	3	5	31	10	10	41	k__Bacteria;p__Proteobacteria;c__Gammaproteobacteria;o__no_rank_order;f__no_rank_family;g__no_rank_genus;s__Gammaproteobacteria_bacterium_SG8_31
Cluster_114261	12	19	28	16	6	4	k__Bacteria;p__Gemmatimonadetes;c__Gemmatimonadetes;o__Gemmatimonadales;f__Gemmatimonadaceae;g__Gemmatimonas;s__Gemmatimonas_sp._SG8_23
Cluster_114266	8	11	41	13	7	7	k__Bacteria;p__Deinococcus-Thermus;c__Deinococci;o__Thermales;f__Thermaceae;g__Meiothermus;s__Meiothermus_rufus
Cluster_114268	38	42	54	69	51	33	k__Bacteria;p__Proteobacteria;c__Alphaproteobacteria;o__Rhizobiales;f__Bradyrhizobiaceae;g__Afipia;s__Afipia_sp._P52-10
Cluster_114271	0	0	40	0	0	0	k__Bacteria;p__Nitrospirae;c__Nitrospira;o__Nitrospirales;f__Nitrospiraceae;g__Nitrospira;s__Nitrospira_moscoviensis
Cluster_114272	10	13	28	12	12	8	k__Bacteria;p__Proteobacteria;c__Alphaproteobacteria;o__Rhizobiales;f__Bradyrhizobiaceae;g__Bradyrhizobium;s__Bradyrhizobium_sp._ARR65
Cluster_114273	24	28	33	22	28	26	k__Bacteria;p__Acidobacteria;c__no_rank_class;o__no_rank_order;f__no_rank_family;g__no_rank_genus;s__Acidobacteria_bacterium_DSM_100886
Cluster_114274	29	21	32	20	18	22	k__Bacteria;p__Proteobacteria;c__Betaproteobacteria;o__no_rank_order;f__no_rank_family;g__no_rank_genus;s__Betaproteobacteria_bacterium_SG8_39
Cluster_114275	42	37	48	35	66	26	k__Bacteria;p__Proteobacteria;c__Betaproteobacteria;o__Burkholderiales;f__no_rank_family;g__Ideonella;s__Ideonella_sakaiensis
Cluster_114277	14	26	36	27	10	18	k__Bacteria;p__Nitrospirae;c__Nitrospira;o__Nitrospirales;f__Nitrospiraceae;g__Nitrospira;s__Nitrospira_moscoviensis
Cluster_114278	4	10	35	0	0	9	k__Bacteria;p__Proteobacteria;c__Betaproteobacteria;o__no_rank_order;f__no_rank_family;g__no_rank_genus;s__Betaproteobacteria_bacterium_SG8_39
Cluster_114279	18	26	37	7	15	24	k__Bacteria;p__Nitrospirae;c__Nitrospira;o__Nitrospirales;f__Nitrospiraceae;g__Nitrospira;s__Candidatus_Nitrospira_inopinata
Cluster_114281	27	19	40	46	24	39	k__Bacteria;p__Proteobacteria;c__Gammaproteobacteria;o__Nevskiales;f__Sinobacteraceae;g__Nevskia;s__Nevskia_soli
Cluster_114285	17	9	32	5	22	4	k__Archaea;p__Euryarchaeota;c__Thermoplasmata;o__Methanomassiliicoccales;f__Methanomassiliicoccaceae;g__Methanomassiliicoccus;s__Candidatus_Methanomassiliicoccus_intestinalis
Cluster_114288	15	15	27	13	16	10	k__Bacteria;p__Acidobacteria;c__no_rank_class;o__no_rank_order;f__no_rank_family;g__no_rank_genus;s__Acidobacteria_bacterium_DSM_100886
Cluster_114294	51	38	78	69	81	43	k__Bacteria;p__Proteobacteria;c__Gammaproteobacteria;o__Cellvibrionales;f__Cellvibrionaceae;g__Gilvimarinus;s__Gilvimarinus_agarilyticus
Cluster_114295	15	10	35	9	9	9	k__Bacteria;p__Proteobacteria;c__Alphaproteobacteria;o__Rhizobiales;f__Bradyrhizobiaceae;g__Bradyrhizobium;s__Bradyrhizobium_sp._BR_10303
Cluster_114299	18	22	65	25	25	25	k__Bacteria;p__Proteobacteria;c__Betaproteobacteria;o__no_rank_order;f__no_rank_family;g__no_rank_genus;s__Betaproteobacteria_bacterium_SG8_39
Cluster_1143	231	195	205	347	310	246	k__Bacteria;p__Gemmatimonadetes;c__Gemmatimonadetes;o__Gemmatimonadales;f__Gemmatimonadaceae;g__Gemmatirosa;s__Gemmatirosa_kalamazoonesis
Cluster_114301	2	2	21	0	3	2	k__Bacteria;p__Acidobacteria;c__Acidobacteriia;o__Acidobacteriales;f__Acidobacteriaceae;g__no_rank_genus;s__Acidobacteriaceae_bacterium_KBS_96
Cluster_114302	20	7	32	26	22	20	k__Bacteria;p__Proteobacteria;c__Gammaproteobacteria;o__Xanthomonadales;f__Xanthomonadaceae;g__Luteimonas;s__Luteimonas_mephitis
Cluster_114306	25	20	30	13	16	21	k__Bacteria;p__Proteobacteria;c__Betaproteobacteria;o__no_rank_order;f__no_rank_family;g__no_rank_genus;s__Betaproteobacteria_bacterium_SCGC_AG-212-J23
Cluster_114307	6	4	37	14	13	10	k__Bacteria;p__Nitrospirae;c__Nitrospira;o__Nitrospirales;f__Nitrospiraceae;g__Nitrospira;s__Candidatus_Nitrospira_nitrificans
Cluster_114309	18	23	31	7	15	23	k__Bacteria;p__Nitrospirae;c__Nitrospira;o__Nitrospirales;f__Nitrospiraceae;g__Nitrospira;s__Nitrospira_moscoviensis
Cluster_114310	20	19	45	15	30	15	k__Bacteria;p__no_rank_phylum;c__no_rank_class;o__no_rank_order;f__no_rank_family;g__no_rank_genus;s__uncultured_bacterium_20
Cluster_114311	60	69	91	62	56	43	k__Bacteria;p__Proteobacteria;c__Alphaproteobacteria;o__Rhizobiales;f__Bradyrhizobiaceae;g__Bradyrhizobium;s__Bradyrhizobium_sp._ARR65
Cluster_114315	33	27	32	44	29	41	k__Bacteria;p__Proteobacteria;c__Betaproteobacteria;o__no_rank_order;f__no_rank_family;g__no_rank_genus;s__Betaproteobacteria_bacterium_SCGC_AG-212-J23
Cluster_114317	5	3	23	6	7	10	k__Bacteria;p__Nitrospirae;c__Nitrospira;o__Nitrospirales;f__Nitrospiraceae;g__Nitrospira;s__Nitrospira_sp._SCGC_AG-212-E16
Cluster_114319	2	6	39	5	3	17	k__Bacteria;p__Proteobacteria;c__Gammaproteobacteria;o__no_rank_order;f__no_rank_family;g__no_rank_genus;s__Gammaproteobacteria_bacterium_SG8_30
Cluster_114322	10	21	26	13	21	21	k__Bacteria;p__Chloroflexi;c__Chloroflexia;o__Herpetosiphonales;f__Herpetosiphonaceae;g__Herpetosiphon;s__Herpetosiphon_geysericola
Cluster_114323	34	19	46	46	37	26	k__Bacteria;p__Proteobacteria;c__Alphaproteobacteria;o__Rhodospirillales;f__no_rank_family;g__no_rank_genus;s__Rhodospirillales_bacterium_URHD0088
Cluster_114328	6	8	39	4	2	7	k__Bacteria;p__Proteobacteria;c__Gammaproteobacteria;o__Nevskiales;f__Sinobacteraceae;g__Steroidobacter;s__Steroidobacter_denitrificans
Cluster_11454	436	369	158	215	267	169	k__Bacteria;p__Proteobacteria;c__Alphaproteobacteria;o__Rhizobiales;f__Rhizobiaceae;g__Rhizobium;s__Rhizobium_tropici
Cluster_114573	27	15	30	40	22	6	k__Bacteria;p__Proteobacteria;c__Betaproteobacteria;o__no_rank_order;f__no_rank_family;g__no_rank_genus;s__Betaproteobacteria_bacterium_SCGC_AG-212-J23
Cluster_114575	20	7	19	48	21	18	k__Bacteria;p__Cyanobacteria;c__no_rank_class;o__Nostocales;f__Rivulariaceae;g__Calothrix;s__Calothrix_sp._PCC_7507
Cluster_114576	17	27	20	42	25	18	k__Bacteria;p__Proteobacteria;c__Betaproteobacteria;o__Burkholderiales;f__no_rank_family;g__Methylibium;s__Methylibium_sp._Root1272
Cluster_114577	30	30	35	24	29	17	k__Bacteria;p__Proteobacteria;c__Alphaproteobacteria;o__Rhizobiales;f__Rhizobiaceae;g__Rhizobium;s__Rhizobium_sp._BR10423
Cluster_114581	12	8	15	28	30	31	k__Bacteria;p__Candidatus_Rokubacteria;c__no_rank_class;o__no_rank_order;f__no_rank_family;g__no_rank_genus;s__Candidatus_Rokubacteria_bacterium_CSP1-6
Cluster_114587	44	33	52	48	41	40	k__Bacteria;p__Proteobacteria;c__Gammaproteobacteria;o__Alteromonadales;f__Alteromonadaceae;g__Marinobacter;s__Marinobacter_manganoxydans
Cluster_114588	42	5	26	31	26	33	k__Bacteria;p__Proteobacteria;c__Betaproteobacteria;o__no_rank_order;f__no_rank_family;g__no_rank_genus;s__Betaproteobacteria_bacterium_SCGC_AG-212-J23
Cluster_114589	22	11	13	29	31	18	k__Bacteria;p__Planctomycetes;c__Planctomycetia;o__Planctomycetales;f__Planctomycetaceae;g__Planctomyces;s__Planctomyces_sp._SCGC_AG-212-M04
Cluster_114593	33	32	32	29	35	22	k__Bacteria;p__Proteobacteria;c__Gammaproteobacteria;o__Chromatiales;f__Wenzhouxiangellaceae;g__Wenzhouxiangella;s__Wenzhouxiangella_marina
Cluster_114597	7	2	8	28	10	2	k__Bacteria;p__Actinobacteria;c__Thermoleophilia;o__Solirubrobacterales;f__Solirubrobacteraceae;g__Solirubrobacter;s__Solirubrobacter_soli
Cluster_114599	4	11	12	34	36	22	k__Bacteria;p__Actinobacteria;c__Actinobacteria;o__Propionibacteriales;f__Nocardioidaceae;g__Nocardioides;s__Nocardioides_sp._JS614
Cluster_1146	620	530	369	339	378	281	k__Bacteria;p__Proteobacteria;c__Gammaproteobacteria;o__Cellvibrionales;f__Halieaceae;g__no_rank_genus;s__marine_gamma_proteobacterium_HTCC2080
Cluster_114602	49	35	32	34	36	38	k__Archaea;p__Thaumarchaeota;c__Nitrososphaeria;o__Nitrososphaerales;f__Nitrososphaeraceae;g__Nitrososphaera;s__Candidatus_Nitrososphaera_gargensis
Cluster_114604	9	11	17	31	30	35	k__Bacteria;p__Bacteroidetes;c__Cytophagia;o__Cytophagales;f__Cytophagaceae;g__Spirosoma;s__Spirosoma_linguale
Cluster_114607	16	24	25	20	22	25	k__Bacteria;p__Proteobacteria;c__Betaproteobacteria;o__no_rank_order;f__no_rank_family;g__no_rank_genus;s__Betaproteobacteria_bacterium_SCGC_AG-212-J23
Cluster_114608	31	18	15	30	29	14	k__Bacteria;p__Nitrospirae;c__Nitrospira;o__Nitrospirales;f__Nitrospiraceae;g__Nitrospira;s__Nitrospira_sp._SCGC_AG-212-E16
Cluster_114612	13	14	29	39	10	17	k__Bacteria;p__Proteobacteria;c__Alphaproteobacteria;o__Rhizobiales;f__Rhizobiaceae;g__no_rank_genus;s__no_rank_species
Cluster_114614	44	36	9	24	19	24	k__Bacteria;p__Nitrospirae;c__Nitrospira;o__Nitrospirales;f__Nitrospiraceae;g__Nitrospira;s__Nitrospira_moscoviensis
Cluster_114616	13	11	10	22	18	17	k__Bacteria;p__Proteobacteria;c__Deltaproteobacteria;o__Desulfuromonadales;f__Geobacteraceae;g__Geobacter;s__Geobacter_uraniireducens
Cluster_114618	36	16	27	52	38	38	k__Bacteria;p__Proteobacteria;c__Alphaproteobacteria;o__Rhizobiales;f__Bradyrhizobiaceae;g__Bradyrhizobium;s__Bradyrhizobium_sp._Ec3.3
Cluster_11462	95	60	89	45	77	27	k__Bacteria;p__Proteobacteria;c__Betaproteobacteria;o__no_rank_order;f__no_rank_family;g__no_rank_genus;s__Betaproteobacteria_bacterium_SG8_39
Cluster_114622	25	13	9	28	22	18	k__Bacteria;p__Nitrospirae;c__Nitrospira;o__Nitrospirales;f__Nitrospiraceae;g__Nitrospira;s__Nitrospira_moscoviensis
Cluster_114627	9	16	18	52	19	20	k__Bacteria;p__Proteobacteria;c__Alphaproteobacteria;o__Rhodospirillales;f__Rhodospirillaceae;g__Rhodospirillum;s__Rhodospirillum_centenum
Cluster_114633	14	30	19	27	34	20	k__Bacteria;p__Planctomycetes;c__Planctomycetia;o__Planctomycetales;f__Planctomycetaceae;g__Gemmata;s__Gemmata_obscuriglobus
Cluster_114637	11	19	12	29	27	18	k__Bacteria;p__Proteobacteria;c__Alphaproteobacteria;o__Rhizobiales;f__Methylocystaceae;g__Pleomorphomonas;s__Pleomorphomonas_koreensis
Cluster_11466	156	120	131	209	192	150	k__Bacteria;p__no_rank_phylum;c__no_rank_class;o__no_rank_order;f__no_rank_family;g__no_rank_genus;s__bacterium_YEK0313
Cluster_11467	106	106	32	19	58	41	k__Bacteria;p__Proteobacteria;c__Betaproteobacteria;o__no_rank_order;f__no_rank_family;g__no_rank_genus;s__Betaproteobacteria_bacterium_SCGC_AG-212-J23
Cluster_11468	71	57	29	28	52	29	k__Bacteria;p__Nitrospirae;c__Nitrospira;o__Nitrospirales;f__Nitrospiraceae;g__Nitrospira;s__Candidatus_Nitrospira_nitrificans
Cluster_11469	69	57	33	28	28	27	k__Bacteria;p__Proteobacteria;c__Betaproteobacteria;o__Burkholderiales;f__Burkholderiaceae;g__Cupriavidus;s__Cupriavidus_sp._amp6
Cluster_11470	200	168	167	109	111	92	k__Bacteria;p__Acidobacteria;c__Blastocatellia;o__no_rank_order;f__no_rank_family;g__Pyrinomonas;s__Pyrinomonas_methylaliphatogenes
Cluster_114800	27	25	42	46	41	51	k__Bacteria;p__Proteobacteria;c__Betaproteobacteria;o__no_rank_order;f__no_rank_family;g__no_rank_genus;s__Betaproteobacteria_bacterium_SCGC_AG-212-J23
Cluster_114801	30	23	14	4	13	8	k__Bacteria;p__Proteobacteria;c__Betaproteobacteria;o__no_rank_order;f__no_rank_family;g__no_rank_genus;s__Betaproteobacteria_bacterium_SCGC_AG-212-J23
Cluster_114804	12	19	25	30	28	10	k__Bacteria;p__Proteobacteria;c__Gammaproteobacteria;o__Enterobacteriales;f__Enterobacteriaceae;g__Enterobacter;s__Enterobacter_cloacae
Cluster_114807	8	14	10	22	37	16	k__Bacteria;p__Candidatus_Rokubacteria;c__no_rank_class;o__no_rank_order;f__no_rank_family;g__no_rank_genus;s__Candidatus_Rokubacteria_bacterium_CSP1-6
Cluster_114809	20	9	23	30	38	19	k__Bacteria;p__Proteobacteria;c__Betaproteobacteria;o__Rhodocyclales;f__Rhodocyclaceae;g__Azoarcus;s__Azoarcus_sp._PA01
Cluster_114810	26	28	17	32	30	10	k__Bacteria;p__Nitrospirae;c__Nitrospira;o__Nitrospirales;f__Nitrospiraceae;g__Nitrospira;s__Candidatus_Nitrospira_inopinata
Cluster_114813	15	11	6	15	32	29	k__Bacteria;p__Acidobacteria;c__Blastocatellia;o__no_rank_order;f__no_rank_family;g__Pyrinomonas;s__Pyrinomonas_methylaliphatogenes
Cluster_114815	26	19	34	20	31	43	k__Bacteria;p__Gemmatimonadetes;c__Gemmatimonadetes;o__Gemmatimonadales;f__Gemmatimonadaceae;g__Gemmatirosa;s__Gemmatirosa_kalamazoonesis
Cluster_114816	35	51	48	44	60	30	k__Bacteria;p__Acidobacteria;c__Solibacteres;o__Solibacterales;f__Solibacteraceae;g__Candidatus_Solibacter;s__Candidatus_Solibacter_usitatus
Cluster_114820	29	13	24	21	45	33	k__Bacteria;p__Candidatus_Latescibacteria;c__no_rank_class;o__no_rank_order;f__no_rank_family;g__no_rank_genus;s__Latescibacteria_bacterium_DG_63
Cluster_114821	15	26	15	42	33	23	k__Bacteria;p__Proteobacteria;c__Alphaproteobacteria;o__Rhizobiales;f__Rhodobiaceae;g__Afifella;s__Afifella_pfennigii
Cluster_114825	30	24	14	24	35	21	k__Bacteria;p__Proteobacteria;c__Alphaproteobacteria;o__no_rank_order;f__no_rank_family;g__no_rank_genus;s__alpha_proteobacterium_L41A
Cluster_114827	16	29	25	18	28	8	k__Bacteria;p__Proteobacteria;c__Betaproteobacteria;o__Rhodocyclales;f__Rhodocyclaceae;g__Azovibrio;s__Azovibrio_restrictus
Cluster_114828	72	56	82	71	75	59	k__Bacteria;p__Acidobacteria;c__Acidobacteriia;o__Acidobacteriales;f__Acidobacteriaceae;g__Acidobacterium;s__Acidobacterium_sp._PMMR2
Cluster_114832	23	4	23	17	39	25	k__Bacteria;p__Proteobacteria;c__Alphaproteobacteria;o__Rhizobiales;f__Methylobacteriaceae;g__Methylobacterium;s__Methylobacterium_sp._ME121
Cluster_114833	23	19	11	21	33	18	k__Bacteria;p__Proteobacteria;c__Betaproteobacteria;o__no_rank_order;f__no_rank_family;g__no_rank_genus;s__Betaproteobacteria_bacterium_SCGC_AG-212-J23
Cluster_114837	29	18	33	30	45	18	k__Bacteria;p__Proteobacteria;c__Deltaproteobacteria;o__Myxococcales;f__Cystobacteraceae;g__Archangium;s__Archangium_gephyra
Cluster_114843	33	26	35	25	35	12	k__Bacteria;p__no_rank_phylum;c__no_rank_class;o__no_rank_order;f__no_rank_family;g__no_rank_genus;s__uncultured_bacterium
Cluster_114846	37	55	55	49	61	40	k__Archaea;p__Euryarchaeota;c__Thermoplasmata;o__Thermoplasmatales;f__no_rank_family;g__no_rank_genus;s__Thermoplasmatales_archaeon_I-plasma
Cluster_114850	28	15	17	15	25	9	k__Bacteria;p__Actinobacteria;c__Actinobacteria;o__Micrococcales;f__Microbacteriaceae;g__Rathayibacter;s__Rathayibacter_sp._Leaf296
Cluster_114851	36	46	36	28	36	11	k__Bacteria;p__Proteobacteria;c__Betaproteobacteria;o__Sulfuricellales;f__Sulfuricellaceae;g__Sulfuricella;s__Sulfuricella_sp._T08
Cluster_114855	28	12	12	17	27	11	k__Bacteria;p__Proteobacteria;c__Deltaproteobacteria;o__Myxococcales;f__Polyangiaceae;g__Chondromyces;s__Chondromyces_apiculatus
Cluster_114859	27	21	16	16	34	13	k__Bacteria;p__Proteobacteria;c__Betaproteobacteria;o__no_rank_order;f__no_rank_family;g__no_rank_genus;s__Betaproteobacteria_bacterium_SG8_41
Cluster_114860	38	38	17	54	49	22	k__Bacteria;p__Proteobacteria;c__Alphaproteobacteria;o__Rhodospirillales;f__Rhodospirillaceae;g__Thalassospira;s__Thalassospira_profundimaris
Cluster_114862	11	22	19	10	32	8	k__Bacteria;p__Proteobacteria;c__Alphaproteobacteria;o__Rhizobiales;f__Rhizobiaceae;g__Sinorhizobium;s__Sinorhizobium_meliloti
Cluster_114868	23	25	19	24	56	18	k__Bacteria;p__Proteobacteria;c__Betaproteobacteria;o__no_rank_order;f__no_rank_family;g__no_rank_genus;s__Betaproteobacteria_bacterium_SG8_41
Cluster_114872	25	41	14	24	24	15	k__Bacteria;p__Proteobacteria;c__Gammaproteobacteria;o__Xanthomonadales;f__Xanthomonadaceae;g__Xanthomonas;s__Xanthomonas_sp._Mitacek01
Cluster_114874	9	12	15	16	25	21	k__Bacteria;p__Proteobacteria;c__Alphaproteobacteria;o__Rhodospirillales;f__Rhodospirillaceae;g__Azospirillum;s__Azospirillum_sp._B506
Cluster_114875	10	6	6	4	27	11	k__Bacteria;p__Proteobacteria;c__Deltaproteobacteria;o__Desulfobacterales;f__Desulfobacteraceae;g__Desulfobacterium;s__uncultured_Desulfobacterium_sp.
Cluster_114879	21	34	23	17	26	18	k__Bacteria;p__Proteobacteria;c__Gammaproteobacteria;o__Chromatiales;f__Ectothiorhodospiraceae;g__Nitrococcus;s__Nitrococcus_mobilis
Cluster_114881	14	5	33	14	22	20	k__Bacteria;p__Proteobacteria;c__Deltaproteobacteria;o__Myxococcales;f__Anaeromyxobacteraceae;g__Anaeromyxobacter;s__Anaeromyxobacter_sp._Fw109-5
Cluster_1149	75	87	168	67	59	108	k__Bacteria;p__Proteobacteria;c__Gammaproteobacteria;o__Xanthomonadales;f__Rhodanobacteraceae;g__Dyella;s__Dyella_japonica
Cluster_115	253	229	241	119	148	119	k__Bacteria;p__Proteobacteria;c__Betaproteobacteria;o__no_rank_order;f__no_rank_family;g__no_rank_genus;s__Betaproteobacteria_bacterium_SCGC_AG-212-J23
Cluster_11501	80	126	60	133	89	71	k__Bacteria;p__Proteobacteria;c__Deltaproteobacteria;o__Desulfuromonadales;f__Geobacteraceae;g__Geobacter;s__Geobacter_metallireducens
Cluster_11502	56	64	43	28	41	21	k__Bacteria;p__Proteobacteria;c__Betaproteobacteria;o__Burkholderiales;f__Comamonadaceae;g__Acidovorax;s__Acidovorax_sp._GW101-3H11
Cluster_11506	4	72	142	0	0	0	k__Archaea;p__no_rank_phylum;c__no_rank_class;o__no_rank_order;f__no_rank_family;g__no_rank_genus;s__uncultured_archaeon
Cluster_11507	39	74	20	31	34	15	k__Bacteria;p__Nitrospirae;c__Nitrospira;o__Nitrospirales;f__Nitrospiraceae;g__Nitrospira;s__Nitrospira_moscoviensis
Cluster_115090	227	220	122	104	149	64	k__Bacteria;p__Proteobacteria;c__Alphaproteobacteria;o__Rhizobiales;f__Rhizobiaceae;g__Kaistia;s__Kaistia_granuli
Cluster_115092	52	34	46	26	49	38	k__Bacteria;p__Proteobacteria;c__Gammaproteobacteria;o__no_rank_order;f__Competibacteraceae;g__Candidatus_Contendobacter;s__Candidatus_Contendobacter_odensis
Cluster_115094	19	4	36	5	7	53	k__Bacteria;p__Proteobacteria;c__Gammaproteobacteria;o__Chromatiales;f__Chromatiaceae;g__Rheinheimera;s__Rheinheimera_sp._F8
Cluster_115098	20	22	3	9	21	26	k__Bacteria;p__Proteobacteria;c__Alphaproteobacteria;o__no_rank_order;f__no_rank_family;g__no_rank_genus;s__alpha_proteobacterium_BAL199
Cluster_115100	9	4	22	22	28	19	k__Bacteria;p__Proteobacteria;c__Betaproteobacteria;o__no_rank_order;f__no_rank_family;g__no_rank_genus;s__Betaproteobacteria_bacterium_SCGC_AG-212-J23
Cluster_115101	27	20	26	23	23	22	k__Bacteria;p__Proteobacteria;c__Gammaproteobacteria;o__Nevskiales;f__Sinobacteraceae;g__Steroidobacter;s__Steroidobacter_denitrificans
Cluster_115105	13	20	26	18	15	36	k__Bacteria;p__Actinobacteria;c__Actinobacteria;o__Streptomycetales;f__Streptomycetaceae;g__Streptomyces;s__Streptomyces_azureus
Cluster_115107	68	57	95	97	110	82	k__Bacteria;p__Chloroflexi;c__Anaerolineae;o__no_rank_order;f__no_rank_family;g__no_rank_genus;s__Anaerolineae_bacterium_SG8_19
Cluster_115108	1	4	33	8	1	27	k__Bacteria;p__no_rank_phylum;c__no_rank_class;o__no_rank_order;f__no_rank_family;g__no_rank_genus;s__uncultured_bacterium_BAC10-10
Cluster_115113	46	19	17	18	12	33	k__Bacteria;p__Proteobacteria;c__Betaproteobacteria;o__Burkholderiales;f__Burkholderiaceae;g__Caballeronia;s__Paraburkholderia_glathei
Cluster_115120	18	17	20	17	28	25	k__Bacteria;p__Proteobacteria;c__Betaproteobacteria;o__no_rank_order;f__no_rank_family;g__no_rank_genus;s__Betaproteobacteria_bacterium_SCGC_AG-212-J23
Cluster_115123	20	9	34	9	15	18	k__Bacteria;p__Proteobacteria;c__Gammaproteobacteria;o__Nevskiales;f__Sinobacteraceae;g__Steroidobacter;s__Steroidobacter_denitrificans
Cluster_115124	15	20	41	20	28	46	k__Bacteria;p__Planctomycetes;c__Planctomycetia;o__Planctomycetales;f__Isosphaeraceae;g__Singulisphaera;s__Singulisphaera_acidiphila
Cluster_115253	31	29	30	36	15	31	k__Bacteria;p__Proteobacteria;c__Alphaproteobacteria;o__Rhizobiales;f__Bradyrhizobiaceae;g__Afipia;s__Afipia_massiliensis
Cluster_115256	39	45	7	23	33	8	k__Bacteria;p__Proteobacteria;c__Gammaproteobacteria;o__Chromatiales;f__Chromatiaceae;g__Candidatus_Tenderia;s__Candidatus_Tenderia_electrophaga
Cluster_115258	184	159	123	89	112	78	k__Bacteria;p__Proteobacteria;c__Gammaproteobacteria;o__Cellvibrionales;f__Porticoccaceae;g__Porticoccus;s__Porticoccus_hydrocarbonoclasticus
Cluster_115259	23	17	8	9	6	8	k__Bacteria;p__Proteobacteria;c__Betaproteobacteria;o__no_rank_order;f__no_rank_family;g__no_rank_genus;s__Betaproteobacteria_bacterium_SCGC_AG-212-J23
Cluster_115264	27	16	25	23	36	29	k__Bacteria;p__Nitrospirae;c__Nitrospira;o__Nitrospirales;f__Nitrospiraceae;g__Nitrospira;s__Nitrospira_sp._SCGC_AG-212-E16
Cluster_115270	35	14	13	15	10	8	k__Bacteria;p__Nitrospirae;c__Nitrospira;o__Nitrospirales;f__Nitrospiraceae;g__Nitrospira;s__Nitrospira_defluvii
Cluster_115271	44	56	64	75	87	57	k__Bacteria;p__Proteobacteria;c__Gammaproteobacteria;o__no_rank_order;f__no_rank_family;g__no_rank_genus;s__Gammaproteobacteria_bacterium_SG8_30
Cluster_115272	25	29	5	14	45	27	k__Bacteria;p__Chloroflexi;c__Anaerolineae;o__Anaerolineales;f__Anaerolineaceae;g__Bellilinea;s__Bellilinea_caldifistulae
Cluster_115273	32	3	3	2	3	15	k__Bacteria;p__Proteobacteria;c__Alphaproteobacteria;o__Rhizobiales;f__Bradyrhizobiaceae;g__Bradyrhizobium;s__Bradyrhizobium_jicamae
Cluster_115275	30	14	12	11	20	13	k__Bacteria;p__Proteobacteria;c__Alphaproteobacteria;o__Rhodospirillales;f__Rhodospirillaceae;g__Fodinicurvata;s__Fodinicurvata_sediminis
Cluster_115276	38	33	22	13	21	21	k__Bacteria;p__Proteobacteria;c__Betaproteobacteria;o__no_rank_order;f__no_rank_family;g__no_rank_genus;s__Betaproteobacteria_bacterium_SCGC_AG-212-J23
Cluster_115277	38	28	3	11	16	8	k__Bacteria;p__Proteobacteria;c__Gammaproteobacteria;o__Oceanospirillales;f__Halomonadaceae;g__Halomonas;s__Halomonas_salina
Cluster_115279	41	33	42	28	55	19	k__Bacteria;p__Acidobacteria;c__Blastocatellia;o__no_rank_order;f__no_rank_family;g__Pyrinomonas;s__Pyrinomonas_methylaliphatogenes
Cluster_115280	40	11	50	27	31	27	k__Bacteria;p__Nitrospirae;c__Nitrospira;o__Nitrospirales;f__Nitrospiraceae;g__Nitrospira;s__Nitrospira_moscoviensis
Cluster_115281	24	16	20	8	12	7	k__Bacteria;p__Proteobacteria;c__Alphaproteobacteria;o__Rhizobiales;f__Xanthobacteraceae;g__Pseudolabrys;s__Pseudolabrys_sp._Root1462
Cluster_115282	24	15	48	14	13	32	k__Bacteria;p__Nitrospirae;c__Nitrospira;o__Nitrospirales;f__Nitrospiraceae;g__Nitrospira;s__Nitrospira_moscoviensis
Cluster_115283	28	12	7	11	18	8	k__Bacteria;p__Proteobacteria;c__Deltaproteobacteria;o__Myxococcales;f__Kofleriaceae;g__Haliangium;s__Haliangium_ochraceum
Cluster_115287	30	3	7	2	0	1	k__Bacteria;p__Nitrospirae;c__Nitrospira;o__Nitrospirales;f__Nitrospiraceae;g__Nitrospira;s__Candidatus_Nitrospira_nitrificans
Cluster_115288	27	26	37	5	16	14	k__Bacteria;p__Proteobacteria;c__Betaproteobacteria;o__no_rank_order;f__no_rank_family;g__no_rank_genus;s__Betaproteobacteria_bacterium_SCGC_AG-212-J23
Cluster_11529	12	27	80	13	9	13	k__Bacteria;p__Proteobacteria;c__Betaproteobacteria;o__no_rank_order;f__no_rank_family;g__no_rank_genus;s__Betaproteobacteria_bacterium_SCGC_AG-212-J23
Cluster_115291	37	30	27	35	37	37	k__Bacteria;p__Nitrospirae;c__Nitrospira;o__Nitrospirales;f__Nitrospiraceae;g__Nitrospira;s__Nitrospira_moscoviensis
Cluster_115294	75	40	60	94	102	75	k__Bacteria;p__Proteobacteria;c__Betaproteobacteria;o__Burkholderiales;f__Alcaligenaceae;g__Achromobacter;s__Achromobacter_arsenitoxydans
Cluster_115296	32	14	8	4	9	5	k__Bacteria;p__Proteobacteria;c__Betaproteobacteria;o__no_rank_order;f__no_rank_family;g__no_rank_genus;s__Betaproteobacteria_bacterium_SG8_41
Cluster_115298	30	19	10	11	21	14	k__Bacteria;p__Nitrospirae;c__Nitrospira;o__Nitrospirales;f__Nitrospiraceae;g__Nitrospira;s__Nitrospira_moscoviensis
Cluster_115302	47	38	38	73	68	45	k__Bacteria;p__Planctomycetes;c__Planctomycetia;o__Planctomycetales;f__Planctomycetaceae;g__Gemmata;s__Gemmata_sp._SH-PL17
Cluster_115305	27	13	10	18	19	20	k__Bacteria;p__Proteobacteria;c__Deltaproteobacteria;o__Myxococcales;f__Labilitrichaceae;g__Labilithrix;s__Labilithrix_luteola
Cluster_115308	40	40	19	25	33	10	k__Bacteria;p__Chloroflexi;c__no_rank_class;o__no_rank_order;f__no_rank_family;g__no_rank_genus;s__Chloroflexi_bacterium_CSP1-4
Cluster_115309	40	26	23	36	32	29	k__Bacteria;p__Gemmatimonadetes;c__Gemmatimonadetes;o__Gemmatimonadales;f__Gemmatimonadaceae;g__Gemmatimonas;s__Gemmatimonas_sp._SM23_52
Cluster_11531	60	21	53	38	57	58	k__Bacteria;p__Proteobacteria;c__Gammaproteobacteria;o__no_rank_order;f__Competibacteraceae;g__Candidatus_Competibacter;s__Candidatus_Competibacter_denitrificans
Cluster_115312	45	24	22	36	13	21	k__Bacteria;p__Proteobacteria;c__Alphaproteobacteria;o__Rhizobiales;f__Rhizobiaceae;g__Sinorhizobium;s__Sinorhizobium_fredii
Cluster_115317	45	46	38	26	23	34	k__Bacteria;p__Proteobacteria;c__Gammaproteobacteria;o__Cellvibrionales;f__Cellvibrionaceae;g__Simiduia;s__Simiduia_agarivorans
Cluster_115318	36	21	16	3	20	20	k__Bacteria;p__Proteobacteria;c__Gammaproteobacteria;o__Xanthomonadales;f__Rhodanobacteraceae;g__Luteibacter;s__Luteibacter_rhizovicinus
Cluster_115320	33	9	8	5	13	8	k__Bacteria;p__Gemmatimonadetes;c__Gemmatimonadetes;o__Gemmatimonadales;f__Gemmatimonadaceae;g__Gemmatimonas;s__Gemmatimonas_sp._SM23_52
Cluster_115321	39	28	8	10	8	6	k__Bacteria;p__Proteobacteria;c__Betaproteobacteria;o__Burkholderiales;f__Burkholderiaceae;g__Burkholderia;s__Burkholderia_ubonensis
Cluster_115322	117	87	92	116	109	83	k__Bacteria;p__Proteobacteria;c__Betaproteobacteria;o__no_rank_order;f__no_rank_family;g__no_rank_genus;s__Betaproteobacteria_bacterium_SCGC_AG-212-J23
Cluster_115331	38	21	20	14	21	22	k__Bacteria;p__Proteobacteria;c__Deltaproteobacteria;o__Myxococcales;f__Polyangiaceae;g__Chondromyces;s__Chondromyces_apiculatus
Cluster_115332	49	17	34	16	32	25	k__Bacteria;p__Proteobacteria;c__Gammaproteobacteria;o__Nevskiales;f__Sinobacteraceae;g__Steroidobacter;s__Steroidobacter_denitrificans
Cluster_115334	34	2	5	0	6	5	k__Bacteria;p__Verrucomicrobia;c__no_rank_class;o__no_rank_order;f__no_rank_family;g__no_rank_genus;s__Verrucomicrobia_bacterium_SCGC_AG-212-E04
Cluster_115335	31	15	10	7	20	15	k__Bacteria;p__Gemmatimonadetes;c__Gemmatimonadetes;o__Gemmatimonadales;f__Gemmatimonadaceae;g__Gemmatimonas;s__Gemmatimonas_phototrophica
Cluster_115336	40	22	27	24	14	12	k__Bacteria;p__Proteobacteria;c__Alphaproteobacteria;o__Caulobacterales;f__Caulobacteraceae;g__Brevundimonas;s__Brevundimonas_nasdae
Cluster_115339	31	38	50	23	19	18	k__Bacteria;p__Proteobacteria;c__Betaproteobacteria;o__no_rank_order;f__no_rank_family;g__no_rank_genus;s__Betaproteobacteria_bacterium_SCGC_AG-212-J23
Cluster_11534	23	35	67	48	44	48	k__Bacteria;p__Proteobacteria;c__Gammaproteobacteria;o__Nevskiales;f__Sinobacteraceae;g__Steroidobacter;s__Steroidobacter_denitrificans
Cluster_115340	73	69	55	53	65	46	k__Bacteria;p__Proteobacteria;c__Alphaproteobacteria;o__Caulobacterales;f__Caulobacteraceae;g__Caulobacter;s__Caulobacter_sp._Root1472
Cluster_115343	38	16	21	18	15	19	k__Bacteria;p__candidate_division_Zixibacteria;c__no_rank_class;o__no_rank_order;f__no_rank_family;g__no_rank_genus;s__candidate_division_Zixibacteria_bacterium_RBG-1
Cluster_115344	27	23	28	17	8	19	k__Bacteria;p__Proteobacteria;c__Betaproteobacteria;o__Rhodocyclales;f__Rhodocyclaceae;g__Azoarcus;s__Azoarcus_sp._PA01
Cluster_115345	71	59	63	77	107	65	k__Bacteria;p__Planctomycetes;c__Planctomycetia;o__Candidatus_Brocadiales;f__Candidatus_Brocadiaceae;g__Candidatus_Brocadia;s__Candidatus_Brocadia_sinica
Cluster_115346	30	22	21	5	14	11	k__Bacteria;p__Acidobacteria;c__Solibacteres;o__Solibacterales;f__Solibacteraceae;g__Candidatus_Solibacter;s__Candidatus_Solibacter_usitatus
Cluster_115347	31	27	6	1	14	4	k__Bacteria;p__Proteobacteria;c__Deltaproteobacteria;o__Myxococcales;f__Kofleriaceae;g__Haliangium;s__Haliangium_ochraceum
Cluster_115349	43	42	54	55	58	29	k__Virus;p__no_rank_phylum;c__no_rank_class;o__no_rank_order;f__Phycodnaviridae;g__Coccolithovirus;s__Emiliania_huxleyi_virus_99B1
Cluster_115352	36	49	46	43	39	28	k__Bacteria;p__Proteobacteria;c__Gammaproteobacteria;o__Nevskiales;f__Sinobacteraceae;g__Steroidobacter;s__Steroidobacter_denitrificans
Cluster_115353	43	14	16	15	14	17	k__Bacteria;p__Proteobacteria;c__Gammaproteobacteria;o__Nevskiales;f__Sinobacteraceae;g__Steroidobacter;s__Steroidobacter_denitrificans
[truncated: 47,458 more rows]
