# Supplementary material for: Identification of the rhizospheric microbe and metabolites that led by the continuous cropping of ramie (Boehmeria nivea L. Gaud)
Source: Sci Rep. 2020 Nov 23;10:20408. doi: 10.1038/s41598-020-77475-3 (PMC7683709; doi:10.1038/s41598-020-77475-3)
Supplement: Supplementary file 6 — Supplementary Table S3. [file 41598_2020_77475_MOESM6_ESM.xlsx]

## Sheet: Soil
Identification of the rhizospheric microbe and metabolites that led by the continuous cropping of ramie (Boehmeria nivea L. Gaud)
Yanzhou Wang1, Siyuan Zhu1, *, Touming Liu1, Bing Guo1, Fu Li1 and Xuehua Bai1
1Institute of bast fiber crops, Chinese Academy of Agricultural Sciences, Changsha Hunan 410205, P.R. China.
Corresponding authors:
* Corresponding author: Pro.Siyuan Zhu
Email: zhusiyuan@caas.cn
Co-authors:
Yanzhou Wang: wyzhcf@163.com
Touming Liu: liutouming@gmail.com
Bing Guo: guobing@caas.cn
Fu Li: lifu7045@qq.com
Xuehua Bai: 18235707017@163.com
Table S3. The differential metabolites in soil and root samples between group A (without abstacle) and B (with abstacle).
Soil
Metabolites	Quant Mass	RT(min)	VIP	P-VALUE	FC(A/B)	AVERAGE(A)	AVERAGE(B)	A1	A2	A3	A4	A5	A6	B1	B2	B3	B4	B5	B6
Cysteinylglycine	115	5.36485	2.51882	3.36529e-10	1.62061e-07	1e-06	6.17053	1e-06	1e-06	1e-06	1e-06	1e-06	1e-06	6.14196	5.00965	6.1461	6.81661	6.57665	6.33221
phosphate	299	10.2698	2.10668	0.00195949	1.51137	101.646	67.2543	100.148	130.939	119.626	88.6815	81.5602	88.9222	67.0797	74.2067	70.0199	68.1092	65.6617	58.4484
Erythrose	205	26.2003	1.76608	0.00440752	0.538176	27.4377	50.9827	26.2036	13.1113	26.8815	35.5753	29.883	32.9713	48.9482	25.2144	51.9541	63.9281	58.2912	57.5602
Aminooxyacetic acid	147	7.91855	1.88467	0.00518671	1.22098	684.566	560.667	680.863	746.003	762.906	642.482	557.936	717.205	559.589	519.316	540.087	545.193	567.508	632.309
oxamide	102	5.44981	1.05995	0.00557607	2.51212	6.37572	2.53799	6.18401	8.48577	5.89538	3.6896	6.99587	7.0037	0.174917	3.91489	1e-06	5.2618	3.76519	2.11113
cuminic alcohol	133	17.4425	1.49625	0.012012	0.330477	1.30165	3.93871	0.00478974	1e-06	1e-06	4.60558	3.01818	0.181356	3.89286	4.58461	4.44302	3.16196	3.16722	4.38257
Nicotinoylglycine	207	5.69512	1.70187	0.0148144	0.707326	99.727	140.992	98.1876	83.7929	95.1872	80.0455	104.954	136.195	138.385	93.3435	127.723	154.325	164.958	167.216
uracil	147	11.6581	1.72625	0.0156641	0.34807	1.816	5.21732	0.00049423	1e-06	1e-06	1e-06	5.88339	5.0121	5.19951	6.01228	4.83606	5.19366	4.64725	5.41518
Leucrose	217	38.3248	1.64298	0.0157258	0.725064	9.94225	13.7122	9.62395	5.89731	11.6021	13.3809	8.35091	10.7983	13.6192	11.9665	12.4051	12.8239	14.5978	16.861
Methyl yellow	105	5.41297	1.36242	0.0176493	2.38052	5.22652	2.19554	5.14357	5.58787	5.59553	3.64727	4.77898	6.60592	0.00964027	3.81946	4.84222	1e-06	4.50192	1e-06
D-(glycerol 1-phosphate)	101	22.258	1.01472	0.0194304	2.05548	1.23155	0.599152	1.20413	1.17771	0.878111	1.74571	1.32668	1.05693	0.0563114	0.79196	1e-06	0.782382	1.20742	0.756835
Benzyl thiocyanate	55	5.23827	1.35602	0.0219076	2.27738	2.87929	1.2643	2.85451	3.21619	3.31284	2.35569	2.43327	3.10321	0.00691403	1e-06	2.39784	1e-06	2.93905	2.24198
Allo-inositol	73	17.1497	1.6147	0.022852	1.87673	18.1039	9.64653	17.1584	23.4306	25.5748	18.2542	8.8605	15.345	8.68808	4.3894	10.9844	9.96536	18.1873	5.66471
Analyte 38	75	5.85972	1.73845	0.0242111	1.55895	3.80688	2.44195	3.66332	5.64392	4.79765	3.09084	3.11445	2.53109	2.41379	2.14384	2.14976	3.29633	2.40931	2.23866
malonic acid	221	16.7917	1.58637	0.0260993	0.836821	17.8693	21.3538	17.7254	21.845	17.1568	14.7878	16.1394	19.5615	21.2615	17.4264	22.7877	23.4003	21.7132	21.5337
Gentiobiose	204	42.6554	1.53005	0.0310238	0.776992	1.58728	2.04285	1.55732	1.10396	1.89953	1.71209	1.32446	1.9263	2.02338	1.59419	1.81098	2.11623	2.33158	2.38075
2-Deoxyerythritol	117	10.6476	1.25105	0.0337151	0.159328	0.149246	0.936726	0.000155561	0.117049	1e-06	1e-06	0.77827	1e-06	0.0811485	1e-06	1.41485	1.22092	1.18636	1.71708
Threitol	217	15.7326	1.72446	0.0393175	0.538593	1.99971	3.71284	1.9309	1.55181	3.26686	1.95732	1.70299	1.58838	3.46033	1.99954	3.6805	3.28017	2.9955	6.86098
glycerol	205	8.68487	1.34299	0.0408128	1.28058	841.983	657.502	839.113	865.137	966.818	811.983	837.246	731.599	631.024	744.927	678.996	827.799	738.846	323.422
Methyl-beta-D-galactopyranoside	133	17.836	1.56057	0.049738	1.61023	25.4887	15.8293	24.2649	20.9449	26.2139	44.3204	18.8358	18.3524	15.2477	15.5843	16.3852	18.5209	20.899	8.33865
Root
Metabolites	Quant Mass	RT(min)	VIP	P-VALUE	FC(A/B)	AVERAGE(A)	AVERAGE(B)	A1	A2	A3	A4	A5	A6	B1	B2	B3	B4	B5	B6
Itaconic acid	147	11.7761	1.93378	6.00798e-05	0.354055	2.52401	7.12886	3.04116	2.10677	3.65435	1.6192	2.61322	2.10936	7.69261	4.54812	7.24144	9.32257	6.9928	6.97563
Threitol	217	15.7326	1.65255	0.000232886	2.42085	0.659303	0.272344	0.683429	0.563176	0.724474	0.70258	0.596924	0.685237	0.550623	0.257972	0.313153	0.0786406	0.199842	0.233832
maleic acid	147	10.9363	1.82392	0.000297966	0.40399	12.7321	31.5158	7.20393	13.3379	21.8298	10.0501	10.8646	13.1063	33.9188	33.163	30.6117	40.8955	19.7007	30.8054
Citraconic acid	130	8.79305	1.9164	0.000347148	1.96796	0.924959	0.470009	1.26708	0.728012	1.01717	0.797397	0.808753	0.931347	0.594011	0.396482	0.498933	0.397982	0.467184	0.46546
D-Arabitol	217	20.56	1.76583	0.000966881	4.54517	2.7872	0.613221	2.01686	0.903315	3.63957	3.29839	3.5711	3.29394	0.980088	0.386815	1.15218	0.23474	0.398068	0.527433
fumaric acid	147	11.9834	1.73371	0.00106614	0.494194	2.65936	5.38121	2.31971	2.90782	3.79139	1.95693	2.05637	2.92394	5.42773	6.22173	6.33879	6.17306	2.91307	5.21288
3-Methylamino-1,2-propanediol	117	5.65997	1.82376	0.00110453	1.73467	2.75789	1.58986	3.79855	2.45243	2.94969	2.42797	2.52141	2.39726	2.16816	1.39408	1.69518	1.3343	1.38071	1.56672
mannitol	205	26.3311	1.80867	0.00153345	2.14361	0.870234	0.405966	0.902493	0.59719	1.1953	1.03623	0.54509	0.9451	0.547593	0.362246	0.33489	0.40981	0.380365	0.400894
3-Hydroxypropionic acid	103	13.3572	1.25348	0.00161905	0.0847858	0.0579962	0.684032	1e-06	0.110447	0.0861551	1e-06	0.0877721	0.0636012	0.725209	0.990206	1.03071	0.771637	0.066515	0.519914
citric acid	73	23.6987	1.6163	0.00211993	0.381732	252.669	661.903	149.011	303.525	260.408	119.525	379.68	303.869	811.019	661.162	764.469	869.148	249.395	616.221
tyrosine	218	20.3676	1.73312	0.00242247	1.52124	76.7573	50.4569	75.331	65.4129	93.0003	62.1477	95.662	68.9901	57.2762	41.0344	46.8741	47.2157	60.3035	50.0377
Cumic Acid	221	11.338	1.78423	0.00252596	2.23836	0.224979	0.100511	0.195938	0.173154	0.204386	0.266705	0.161856	0.347838	0.148418	0.0672881	0.120139	0.0813032	0.0887558	0.097159
Gallic acid	281	8.38034	1.6971	0.00273133	1.80944	55.2636	30.5418	64.1856	42.9133	73.6222	42.0027	54.039	54.8189	47.556	20.1507	26.3225	27.4852	32.2346	29.5018
3,4-Dihydroxyphenylglycol	73	29.1991	1.76018	0.00401534	1.8816	9.90669	5.26504	14.8423	8.57726	11.6912	7.39615	9.89432	7.03888	4.38034	4.32133	5.88357	5.60357	6.18559	5.21582
Glucose-1-phosphate	217	8.96038	1.70875	0.0046478	1.61382	31.0466	19.238	23.8881	25.7807	31.0654	36.355	25.7823	43.4081	17.3622	22.3038	19.2564	15.7778	21.6243	19.1033
glycerol	205	8.68487	1.73722	0.00467281	1.95125	31.7116	16.2519	49.0597	23.4367	35.9313	23.9872	29.6453	28.2093	23.5808	13.0864	14.7644	12.4283	17.7812	15.8706
myo-inositol	217	26.9079	1.58073	0.00621662	2.2698	84.093	37.0487	97.2563	43.652	123.615	65.3466	93.7287	80.9598	43.1071	34.6841	24.0909	16.588	70.3479	33.4746
trehalose	191	41.6563	1.06605	0.00818117	4.56538	1.01141	0.221538	2.03781	0.732741	1.03504	0.576445	0.804831	0.881565	0.118901	1e-06	0.258879	0.208451	0.721462	0.0215328
gluconic acid	103	21.9577	1.65078	0.00867005	0.198874	0.556814	2.79983	0.388566	0.931049	0.385687	0.415687	0.722118	0.497776	2.24566	5.56657	3.08841	3.20166	0.456477	2.24023
D-Glyceric acid	189	11.4838	1.66715	0.0125496	0.142071	0.571652	4.02371	0.522903	0.813987	0.529663	0.533044	0.455262	0.575053	2.16939	6.51984	4.07793	7.94267	0.485286	2.94711
phenylalanine	100	8.21244	1.19724	0.0150108	3.18588	0.141867	0.0445301	0.0344279	0.114117	0.177912	0.14805	0.218323	0.158374	0.112909	0.0579384	1e-06	0.0954207	1e-06	0.000910055
Saccharic acid	73	28.1863	1.5352	0.0157853	1.68965	11.1197	6.58111	8.02989	9.62952	13.9449	8.36745	16.6767	10.0701	8.30433	5.90605	5.25123	4.71554	8.90087	6.40863
2-deoxy-D-glucose	89	21.5581	1.40383	0.0163063	7.01182	0.760868	0.108512	0.968995	0.123314	1.15554	0.417608	0.46015	1.4396	1e-06	0.0592067	0.0177694	1e-06	0.573192	0.000903793
2-aminoethanethiol	130	7.78601	1.39532	0.02556	1.46639	7.77338	5.30102	8.49248	6.03875	8.54335	6.67724	9.67182	7.21665	8.79565	3.16655	4.54794	5.08945	5.14634	5.0602
Gluconic lactone	219	26.4397	1.41336	0.0265055	1.71818	1.40949	0.820336	0.853918	1.10644	1.91553	1.02297	2.1132	1.44485	0.889014	0.963762	0.546176	0.605634	1.12219	0.795239
2-Deoxyerythritol	117	10.6476	1.06095	0.030315	0.445623	8.38896	18.8252	6.7343	15.853	8.49391	10.1028	6.40687	2.74292	25.7726	18.2618	28.9238	21.4284	3.06596	15.499
Pyruvic acid	115	6.40577	1.79396	0.0334423	48140.6	0.0481406	1e-06	0.0415132	1e-06	0.0405426	0.0641658	0.00925912	0.133362	1e-06	1e-06	1e-06	1e-06	1e-06	1e-06
phytosphingosine	204	18.3852	1.07207	0.0346652	0.562649	544.31	967.406	641.32	461.445	339.62	853.428	925.974	44.0712	595.357	1388.1	850.334	1104	929.874	936.776
DL-dihydrosphingosine	204	13.0892	1.27454	0.0369607	0.290628	0.452156	1.55579	0.318424	1.12283	0.0451179	0.50555	0.669725	0.0512847	0.36217	2.36148	1.94202	2.97137	0.499808	1.1979
Methylmalonic acid	218	7.73543	1.29047	0.0418255	1.47302	0.554272	0.376284	0.694526	0.417339	0.694919	0.405896	0.62064	0.492309	0.614749	0.212808	0.344152	0.384589	0.342745	0.358658
raffinose	204	23.3658	1.0462	0.0498795	0.556941	14.0494	25.226	13.5967	29.6036	14.5196	9.42576	16.3451	0.805673	17.9715	39.5078	25.5612	25.9445	18.0549	24.3163
