# Supplementary material for: Identification of the rhizospheric microbe and metabolites that led by the continuous cropping of ramie (Boehmeria nivea L. Gaud)
Source: Sci Rep. 2020 Nov 23;10:20408. doi: 10.1038/s41598-020-77475-3 (PMC7683709; doi:10.1038/s41598-020-77475-3)
Supplement: Supplementary file 7 — Supplementary Table S4. [file 41598_2020_77475_MOESM7_ESM.xlsx]

## Sheet: Sheet1
Identification of the rhizospheric microbe and metabolites that led by the continuous cropping of ramie (Boehmeria nivea L. Gaud)
Yanzhou Wang1, Siyuan Zhu1, *, Touming Liu1, Bing Guo1, Fu Li1 and Xuehua Bai1
1Institute of bast fiber crops, Chinese Academy of Agricultural Sciences, Changsha Hunan 410205, P.R. China.
Corresponding authors:
* Corresponding author: Pro.Siyuan Zhu
Email: zhusiyuan@caas.cn
Co-authors:
Yanzhou Wang: wyzhcf@163.com
Touming Liu: liutouming@gmail.com
Bing Guo: guobing@caas.cn
Fu Li: lifu7045@qq.com
Xuehua Bai: 18235707017@163.com
Table S4. The top 20 KEGG pathways associated with the 31 differential metabolites in root samples
Pathway Name	Pathway ID	Pvalue	Compounds
Carbon metabolism	map01200	3.34e-06	Fumarate, 3-Hydroxypropanoate, Citrate, D-Gluconic acid, D-Glucono-1,5-lactone, Pyruvate
ABC transporters	map02010	8.08e-06	Mannitol, Glycerol, myo-Inositol, alpha, alpha-Trehalose, L-Phenylalanine, Raffinose
Metabolic pathways	map01100	1.11e-05	2-Methylmaleate, D-Arabitol, Fumarate, 3-Hydroxypropanoate, Citrate, L-Tyrosine, 3,4-Dihydroxymandelaldehyde, Glycerol, myo-Inositol, alpha,alpha-Trehalose, D-Gluconic acid, L-Phenylalanine, D-Glucarate, Cysteamine, D-Glucono-1,5-lactone, Pyruvate, Phytosphingosine
Carbon fixation pathways in prokaryotes	map00720	3.27e-05	Fumarate, 3-Hydroxypropanoate, Citrate, Pyruvate,
Biosynthesis of phenylpropanoids	map01061	5.76e-05	Fumarate, Citrate, Gallate, L-Phenylalanine, Pyruvate
Citrate cycle (TCA cycle)	map00020	7.26e-05	Fumarate, Citrate, Pyruvate
Biosynthesis of alkaloids derived from ornithine,	map01064	0.000158	Fumarate, Citrate, L-Phenylalanine, Pyruvate
lysine and nicotinic acid
Biosynthesis of plant hormones	map01070	0.000168	Fumarate, Citrate, L-Phenylalanine, Pyruvate
2-Oxocarboxylic acid metabolism	map01210	0.000175	2-Methylmaleate, Citrate, L-Tyrosine, L-Phenylalanine, Pyruvate
Phenylalanine metabolism	map00360	0.000209	Fumarate, L-Tyrosine, L-Phenylalanine, Pyruvate
Biosynthesis of plant secondary metabolites	map01060	0.000256	Fumarate, Citrate, L-Tyrosine, L-Phenylalanine, Pyruvate
Tyrosine metabolism	map00350	0.000258	Fumarate, L-Tyrosine, 3,4-Dihydroxymandelaldehyde, Pyruvate
Biosynthesis of alkaloids derived from shikimate pathway	map01063	0.000273	Fumarate, Citrate, L-Tyrosine, L-Phenylalanine, Pyruvate
C5-Branched dibasic acid metabolism	map00660	0.000305	Itaconate, 2-Methylmaleate, Pyruvate
Pentose phosphate pathway	map00030	0.0004	D-Gluconic acid, D-Glucono-1,5-lactone, Pyruvate
Biosynthesis of alkaloids derived from histidine and purine	map01065	0.0004	Fumarate, Citrate, Pyruvate
Butanoate metabolism	map00650	0.00064	Maleic acid, Fumarate, Pyruvate
Galactose metabolism	map00052	0.000843	Glycerol, myo-Inositol, Raffinose
Nicotinate and nicotinamide metabolism	map00760	0.000958	Maleic acid, Fumarate, Pyruvate
